# Supplementary material for: Evaluation of physical fitness and health of young children aged between 3 and 6 based on cluster and factor analyses
Source: BMC Public Health. 2024 Feb 9;24:420. doi: 10.1186/s12889-024-17660-5 (PMC10854155; doi:10.1186/s12889-024-17660-5)
Supplement: Supplementary file 1 — Additional file 1. [file 12889_2024_17660_MOESM1_ESM.xlsx]

## Sheet: Sheet1
Indicators and specific values of physical fitness measurements in young children aged 3-6 years
serial number	sex	age	Height（cm）	Weight（kg）	Chest circumference （cm）	BMI（kg.m2）	Heart rate（b/min）	Systolic pressure （mmHg）	Diastolic pressure （mmHg）	10-m shuttle run （s）	20-m run （s）	Tennis throw （m）	Double-legged jumps （s）	Standing for jump （cm）	Balance beam （s）	One-leg stance （s）	Seated forward bending （cm）
1	male	3.3	98.6	15.7	51.6	16.149	70	92	56	8.6	6.9	2.5	14.6	64	42.3	2.8	1.1
2	male	3.8	105.8	17.2	52.6	15.3659	84	102	62	6.6	5.5	5.5	5	95	68.6	4.7	6.7
3	male	3.4	104.1	17.6	53.6	16.2409	98	100	63	6.6	5.5	2.5	5.5	97	73	49.7	10
4	male	3.5	98.2	17.1	54.8	17.7326	88	118	77	7.4	6.6	3.5	10	65	128.7	4.5	3.7
5	male	3.4	105	16.1	52.4	14.6032	76	77	53	8.8	6.5	4.5	83.3	68	136.7	8.1	2
6	male	3.6	99	15.5	53	15.8147	82	122	82	8.8	5.6	4	13	72	35.8	3.8	11.8
7	male	3.1	104	15.8	55	14.608	85	163	91	6.4	5.2	3	6.7	86	36.8	12.7	5.2
8	male	3.7	102.2	19.7	59	18.861	64	153	88	8.6	6.9	3	13.2	60	37.2	5.2	12
9	male	3.4	99.4	17.1	53.8	17.3071	57	86	59	8.7	7.1	4	8.9	50	18.4	1	10.9
10	male	3.6	109.1	20.8	55.8	17.4749	85	102	58	8.5	6.3	2.5	8.6	94	20.2	4.5	14.2
11	male	3.8	103.6	19.2	54.6	17.8888	89	110	66	7.3	7.2	3.5	7	79	41.3	7.9	14.3
12	male	3.2	102.7	18	54	17.066	101	88	55	8	7.5	3	10	52	45.9	3.6	1.1
13	male	3.7	101.1	18.3	52	17.9039	75	97	48	8.7	6.6	2	26.6	50	56.4	5.1	6.1
14	male	3.8	99.1	15.3	52	15.5792	99	99	72	7.4	6.3	3	7.7	75	10.3	10.5	13
15	male	3.9	101.1	15.8	54	15.4581	78	79	51	7.4	5.7	4	8.9	80	10.8	5.2	4.6
16	male	3.5	94.2	16.3	55	18.369	120	114	67	7.5	6	3	5.9	70	27.9	3	11.9
17	male	3.3	96.4	14.7	52	15.8184	94	85	70	7.9	5.6	2.5	6.2	70	30	3.1	12
18	male	3.1	106.6	18.7	54	16.4561	97	105	67	7.9	6.3	4.5	6.5	69	31.8	5.8	1.9
19	male	3.7	96.3	15.5	51.8	16.714	82	109	56	8.6	7.3	2.5	5.7	78	19.5	4.5	10.2
20	male	3.6	96.6	15	49.8	16.0745	83	94	58	8.1	6.3	3.5	6.4	56	28.5	2	9.4
21	male	3.4	101.5	17.6	55.8	17.0836	67	93	65	6.3	6.2	4	4.8	76	45.5	6.5	5.4
22	male	3.7	96.9	15.3	53.5	16.2946	60	92	54	8.5	7.5	3	6.7	104	47.9	20.2	15.2
23	male	3.7	101.3	16.9	51.6	16.469	76	84	48	6.2	7.2	5.5	6	53	59.4	17.9	7.8
24	male	3.3	100.8	15.6	50.8	15.3534	73	97	49	8.1	6.6	4.5	5.5	69	104.1	8.5	10.3
25	male	3.4	103.6	14.9	49.8	13.8825	105	84	56	7.8	5.8	4.5	6.3	88	12.9	12.2	5.5
26	male	3.1	98.2	16.4	53	17.0067	94	80	51	7.9	6.7	3.5	11.2	62	18.9	2.1	8
27	male	3.6	98.6	15	51	15.429	85	94	69	7.2	5.1	4	7.7	55	21	5.7	7.1
28	male	3.8	109	16.9	55	14.2244	79	92	50	7.8	6.3	3	9.4	93	22.9	5	8.3
29	male	3.1	99.6	16.2	51.8	16.3304	89	95	56	8.5	6.5	4	11.3	60	24.3	2.7	15.4
30	male	3.1	98.2	14	49.8	14.5179	83	92	63	8.5	6.6	3	12.5	84	24.9	12.3	5.5
31	male	3.8	94.1	14.1	50.6	15.9235	72	89	50	9.5	7.1	2.5	10.6	50	26.7	6	13.6
32	male	3.7	102.6	16.4	51.4	15.5793	92	93	59	8.1	5.3	3.5	7.6	80	27.2	10	6.5
33	male	3.9	95.5	15.3	53.2	16.7759	95	93	56	7.5	6.3	2.5	7.8	70	30.4	5.6	11.5
34	male	3.4	98.6	15	52	15.429	86	126	61	8.1	6	2	6.4	80	38.5	8	1.5
35	male	3.1	99.7	16.5	53	16.5994	57	84	60	9.2	6.6	4	7.5	72	46.4	4	8.8
36	male	3.9	106.6	16.9	52	14.8721	115	117	82	8.9	6.9	3.5	23.2	60	52.3	8.1	5.8
37	male	3	96.6	15.8	48.5	16.9318	92	87	54	8.4	5.7	3	9.6	68	52.7	7.9	7.6
38	male	3.8	98.9	14.8	51.6	15.1311	90	98	54	10.4	8	2	21.2	52	103.2	7.3	7.2
39	male	3.8	98.2	14.4	49.5	14.9327	78	93	62	8.2	6.2	3	13.2	80	103.8	5.8	10.9
40	male	3.4	102.2	15	51.8	14.3612	92	108	69	7.5	6.3	4.5	5.4	89	26.1	15.6	10.6
41	male	3.4	101.5	15.4	49	14.9482	97	110	82	8.9	6.2	3.5	12.2	85	30.8	2	8.7
42	male	3.7	103.1	17.5	55.8	16.4634	97	86	56	9.7	8.1	3	8.7	70	37.4	3.5	11.8
43	male	3.6	103	15.9	53	14.9873	98	83	61	7.9	8.9	3.5	16.7	70	58.2	2.1	7.7
44	male	3.1	101.7	17.4	53	16.8232	103	95	59	8.3	7	1	15.5	70	58.7	1.6	10.9
45	male	3.6	106.1	16.8	55.6	14.9238	109	96	63	8.3	6.8	3	13.8	65	77.8	3.5	12.2
46	male	3.6	103	16.2	52	15.2701	64	80	56	8.7	6.2	5	8.7	70	21.8	7.4	15
47	male	3.4	97.5	15.4	52.5	16.1999	103	80	65	8.5	6.2	4	5.9	55	32.7	6.8	13.2
48	male	3.7	94.5	13	48	14.5573	118	91	53	9	7	2.5	7.9	70	37.2	3.2	9.6
49	male	3	106.5	17.5	54	15.429	88	89	67	8	6	3.5	9.1	85	43.4	3.6	5.2
50	male	3.6	103	17.7	52.6	16.6839	112	98	68	8.3	6	3.5	5.3	110	7.8	14	14.7
51	male	3.5	100.4	15.4	50.6	15.2775	61	108	72	6.9	6.8	3	6.8	60	16	7.3	8.3
52	male	3.4	101	15.9	49.6	15.5867	104	100	65	7.8	6.6	5	10.8	90	20	5.2	10.7
53	male	3.3	98.4	16.3	49.8	16.8344	117	90	63	7.8	7	4	5.2	80	35.8	13.3	15.3
54	male	3.4	105.4	16.8	47.8	15.1227	74	106	77	9.3	7.7	4	12.1	50	47.5	2.5	10.8
55	male	3.3	111.5	18.7	54.5	15.0415	79	104	64	7.8	6.9	3	7.2	71	9.2	5.2	-3.4
56	male	3.4	98.7	15.1	53.5	15.5004	84	92	57	7.9	6	5	6.1	94	9.6	14.1	13.1
57	male	3.4	99	14.8	55.5	15.1005	95	101	60	6.9	6.9	4.5	5.6	84	10.3	12.4	10.6
58	male	3.6	100.4	14.2	50.5	14.0871	55	100	65	7.5	5.8	5.5	5.7	83	12.8	6.3	9.7
59	male	3.3	102.1	18.2	55	17.459	86	92	60	8.7	7	3	7	83	16.8	38	5.7
60	male	3.1	107.8	17.8	57	15.3173	78	114	70	6.3	5.7	7	7.7	94	24.9	7.5	-0.5
61	male	3.4	104.3	15.6	54.2	14.3402	99	86	52	7.2	6.7	3	9	69	32.9	8.8	6.6
62	male	3.8	102.4	16.7	56	15.9264	93	86	60	7	7.8	3	8.5	50	46.5	12.2	6.4
63	male	3.1	104.9	16.8	55.2	15.2672	94	111	59	7.7	6.9	3.5	22.7	65	49.4	11.7	8.2
64	male	3.8	102.6	17.1	52	16.2443	103	97	70	7.4	6.4	4	6.1	78	55.1	9.6	9.8
65	male	3.1	99.4	16.4	53	16.5986	81	71	50	7.9	5.8	3.5	9.2	71	12.8	4.9	12.7
66	male	3.4	101.2	18.1	54.5	17.6733	85	113	75	10.2	5.8	4	10.5	56	23.3	2.7	16.6
67	male	3.9	100.2	13.8	51	13.745	92	85	52	8.7	6.5	3.5	12.1	50	23.3	3.7	12.1
68	male	3.4	96.6	15.3	52	16.396	96	104	61	10.7	6.5	3	11.1	64	49.9	5.2	11.3
69	male	3.2	101	16.3	52	15.9788	110	104	59	9.2	8.5	3.5	10.8	70	62	11.7	12.3
70	male	3.8	107.4	20.1	56.2	17.4256	92	110	65	9.9	6	2	11.6	73	64.1	2.2	15.1
71	male	3.1	101.4	13.7	49.2	13.3243	43	125	100	9.1	5.1	3	6.9	64	80.2	4.1	1.7
72	male	3.5	99.5	13.5	46.8	13.636	59	107	77	8.6	7	3.5	15.8	60	36.2	3.8	7.3
73	male	3.6	109.2	18	52.6	15.0948	67	112	53	8.6	6.5	3	5.5	70	40.2	2.1	7.8
74	male	3.5	95.4	15.2	50	16.7012	80	100	57	8.4	6.9	2.5	7.3	72	44.6	3.3	11.3
75	male	3.3	100.5	15.6	51.8	15.4452	73	104	56	8.4	6.1	2.5	6.4	52	72.3	7.5	5.3
76	male	3.7	98.7	14.1	45.4	14.4739	76	104	66	7.1	7.7	2	12.5	52	18.5	5.2	10.7
77	male	3.4	99.6	14.9	47.4	15.0199	108	90	45	5.1	8	3.5	13.4	62	18.6	3.2	9.1
78	male	3.4	97.3	14.9	48.8	15.7384	80	122	70	6	7.4	3.5	6.8	50	19	3.3	10.4
79	male	3.1	104.9	17.8	56	16.1759	127	126	66	6.8	5.4	2	7.6	100	10.2	36.4	11.2
80	male	3.7	107.5	18.5	54	16.0087	100	100	64	6.8	5.7	3.5	6.8	90	13.8	19	9
81	male	3.6	99.7	15.5	52	15.5934	101	97	57	9	6.2	3	14.2	51	20.3	9.4	4.6
82	male	3.3	105.2	16.9	54.6	15.2706	87	84	58	7.3	7.2	3.5	17.6	70	23.3	7.8	10.5
83	male	3	110.9	20	55.6	16.2617	111	104	63	7.9	6.1	2.5	14.4	86	26.8	13.7	12.4
84	male	3.5	103.3	18.9	57.8	17.7117	93	104	62	7.1	6.6	1.5	21.7	84	27.3	14.9	7.8
85	male	3.8	96.4	15.4	53	16.5717	76	91	55	7.9	6.6	3	11.6	55	75.1	1.4	7
86	male	3.6	98.9	14	50.8	14.3132	95	100	56	7.7	7.1	3.5	7.5	72	113.3	39.2	15.1
87	male	3.2	100.9	16.5	57	16.207	68	110	62	9.2	7.2	3	7.3	64	12.7	12.1	8.3
88	male	3.7	103.6	15.3	52	14.2552	79	92	66	9.2	8.3	2	8.7	83	17.9	2.6	7.4
89	male	3.3	100.3	15.8	56.4	15.7056	104	101	59	8.9	6.7	3.5	6.8	66	43.1	3.2	10.8
90	male	3.1	99.9	15.4	52.9	15.4308	105	98	60	9.7	8.1	2.5	13.4	56	64	2.6	14
91	male	3.2	101.1	15.8	51.9	15.4581	106	102	59	7.8	5.6	4.5	9.1	82	18	11.8	14.9
92	male	3.2	101	14.3	50.8	14.0182	77	95	51	8.5	6.3	3.5	22.9	52	18.4	2.4	4.5
93	male	3.1	102.5	16	52	15.229	101	87	40	8.5	6.4	3.5	7.6	53	32	14	9
94	male	3.1	94.5	13.8	52.1	15.4531	94	88	52	8.5	6.4	4.5	4.2	78	62.9	14.3	10.4
95	male	3.6	102.1	15.8	51.4	15.1567	108	103	61	6.9	5.8	3	11.4	86	85.2	12.3	8
96	male	3.3	99.3	15.7	51.8	15.9221	116	111	66	9.9	6.4	2.5	7.5	68	8.2	4.5	10
97	male	3.1	103.2	18.7	54	17.5583	91	114	78	8.4	6.4	3	6.1	71	20.4	12	8
98	male	3.4	99	13.7	48.4	13.9782	103	96	57	8.4	6.4	3	7.9	62	26.5	4.9	8.5
99	male	3.6	97.8	14.3	50	14.9506	76	118	56	7.6	6	2.5	10.7	64	29.8	6.1	7.2
100	male	3.9	104.6	18.8	56	17.1828	115	111	79	7.6	6.2	4	9	85	19.7	5	10.2
101	male	3.7	104.2	15.9	53.4	14.6441	115	93	48	8.3	6	3.5	22	85	23.3	2.8	6.3
102	male	3.6	98	13.3	50.1	13.8484	95	86	43	8.2	5.5	3.5	23.1	70	26.9	11.9	4.1
103	male	3	102.6	17.8	55.2	16.9093	119	114	72	6.9	6	1.5	8.1	65	34.1	7.4	13.5
104	male	3.4	108.8	20.8	57.8	17.5714	123	100	67	7.7	5.7	5	15.8	80	57.5	15.8	-1.1
105	male	3.6	104.8	16.9	52	15.3874	116	86	48	7.5	6	4	9.1	92	58.4	7.1	8.3
106	male	3.7	106.5	17.8	53	15.6935	91	95	49	7.4	6.4	4	6.8	60	17.9	6	13.2
107	male	3.8	105.5	17.9	52.5	16.0823	62	99	62	7.6	6.4	4.5	14	99	18.5	2.7	14.1
108	male	3.8	101	15.8	52.2	15.4887	101	79	52	7.8	6.1	3	16.7	70	22.1	9.6	13.9
109	male	3.7	99.8	14.7	50.6	14.759	102	95	56	7.9	6.9	2.5	7.7	68	26.9	7.4	9.2
110	male	3.8	98.1	16.5	55.8	17.1453	98	92	63	8.1	6.1	5	10.4	70	27.9	3	4.7
111	male	3.7	98	13.9	51.4	14.4731	102	95	56	8.4	6	4	9.8	75	159	5.9	11.1
112	male	3.2	104.6	15.8	52	14.4409	116	93	54	8.1	5.3	3.5	6.9	65	6.3	11	9.7
113	male	3.4	95.4	14.5	51.5	15.932	103	101	64	7.7	6.3	4	7.3	60	26	2.3	12.4
114	male	3.3	97.2	16.4	51.5	17.3585	104	99	58	7.8	6.1	5	13.6	70	58.5	6.8	7.7
115	male	3.6	100.9	15.4	52.5	15.1265	103	92	54	8.7	6.8	4	5.9	53	62.7	6.9	7.6
116	male	3.7	93.4	14.5	54	16.6217	105	89	42	8.2	7.4	2.5	21.9	63	23.2	3.7	12.7
117	male	3.6	107	18.3	54	15.9839	77	102	47	8.8	6.4	3	8.5	86	25.1	10	8.4
118	male	3.3	111.2	22.4	61	18.115	103	74	53	8.6	6.7	3.5	29.9	65	41.4	3.5	3.6
119	male	3.8	98.9	14.3	49.8	14.6199	87	92	52	9.2	7	1.5	5.9	70	118.5	7.6	13
120	male	3.1	103	17.4	55.2	16.4012	60	96	56	7.8	7.6	3	15.1	73	150.3	10.6	4.5
121	male	3.6	106.1	17.5	53.8	15.5456	94	92	50	6.9	6	3.5	10.3	90	8.4	6.8	9.6
122	male	3.4	103.6	16.5	50.6	15.3732	118	111	56	6.5	5.8	3	8.1	85	15.5	7.2	11.6
123	male	3.7	102.9	15.9	51.4	15.0164	96	93	55	9.3	7.7	3	10.3	70	17.3	98	13.3
124	male	3.8	100	14.4	49.4	14.4	108	97	57	8.7	7.8	3	14	55	100.6	18.1	15.2
125	male	3.7	103.4	15.5	51.4	14.4974	91	94	53	7.6	6.7	2	8.6	60	112.8	7.9	5.9
126	male	3.5	97	13.5	49.8	14.348	81	92	49	8	7.4	4	7	63	124.7	4.7	2.8
127	male	3.3	98.2	14.2	52	14.7253	95	105	72	8.1	7.2	2	7.5	81	15.7	9.6	9.1
128	male	3.2	95.3	13.6	51.5	14.9745	100	99	50	12.3	7.9	2	6.7	59	24.2	5.3	6.4
129	male	3.5	95.9	14	50	15.2227	131	99	64	8.5	10.6	3	6.2	55	25.3	2.1	14.6
130	male	3.6	96.3	15.1	52.5	16.2826	102	107	64	8	6.9	2.5	7.3	53	29.9	5.2	8.2
131	male	3.5	105.3	17.2	54.2	15.5121	102	101	63	7.7	8.5	4.5	7.3	77	31.1	5.1	10.6
132	male	3.7	98.7	14.8	52	15.1924	109	98	61	10.9	8.3	1.5	7.2	77	35	7.7	11.4
133	male	3.5	97.5	14.5	51	15.2531	98	83	53	8.3	6.3	3	7.9	63	41.2	7.8	9.3
134	male	3.4	97.3	13.6	50.5	14.3653	91	94	50	13.6	7.5	2.5	10.2	34	43.3	2.4	3.7
135	male	3.6	103.5	15.3	51.5	14.2827	105	93	45	9.5	7.6	3	8.4	59	48.7	1.6	9
136	male	3.3	92.6	13.2	49.5	15.394	82	95	56	15.4	6.7	2	7.2	17	55.7	1	7.8
137	male	3.6	94.3	14.9	53	16.7557	103	98	56	15.4	6.7	2	10.3	74	63.1	3.9	9.5
138	male	3.1	104	15.5	51	14.3306	111	89	52	7.4	7.8	2	7.1	40	67.1	3.2	10.3
139	male	3.6	95.4	15.1	52	16.5913	54	61	49	11.3	7.9	2	11.1	37	74.3	4.6	6.5
140	male	3.6	98	13.9	57	14.4731	76	96	62	9.3	5.5	4	13.5	20	74.8	8.3	6.9
141	male	3.1	100.6	17.6	54	17.3907	102	97	58	9.8	7.6	2.5	8.6	50	109.5	1.2	21
142	female	3.6	108	16	52.8	13.7174	66	110	74	7.6	6.4	2	13	72	14.4	14	8.4
143	female	3.6	101.9	15.6	50.8	15.0237	96	125	70	7.7	7	1	16.7	45	16	3.6	9.8
144	female	3.1	106	16.9	50.4	15.0409	84	86	59	7.9	6.5	3	10.7	63	31.9	7.5	6
145	female	3.4	99.5	16.7	50	16.8683	73	97	61	7.9	6.8	2	9.3	75	47.6	3.8	8.4
146	female	3.5	105.8	18.7	55	16.7059	113	110	80	7.7	6.7	1.5	6.2	67	89.5	5.1	6.5
147	female	3.7	98.6	15	50	15.429	66	128	77	10	7	2.5	6	62	28.9	4.2	10.5
148	female	3.2	105.7	19.2	56	17.1851	95	98	68	7.1	6.1	3.5	13.2	100	33.5	3.5	16
149	female	3.5	108.5	22	60	18.688	67	104	70	7.1	6.7	6	15.2	80	40.1	10.8	9
150	female	3.6	95.7	13.7	53	14.9588	119	87	52	8.3	6.3	3.5	6.4	55	59.2	3.1	12.5
151	female	3.3	96	14	51	15.191	77	95	52	7.4	6.3	4	4.9	66	63.9	7.6	9
152	female	3.5	99	16.8	56	17.1411	102	94	63	8.2	6.4	4	6	71	71.1	5.4	6
153	female	3.2	102.5	16.6	54	15.8001	84	153	88	8.9	6.7	2.5	9.2	70	82.2	4.9	11.3
154	female	3.4	101.3	18.1	56	17.6384	65	92	68	9.7	5.8	3.5	4.8	76	186.1	6.5	11
155	female	3.8	98.8	17.3	52.3	17.7228	98	82	53	8.2	6.2	1.5	13.7	52	38.3	6.3	7.9
156	female	3.2	103.7	16.6	54	15.4366	103	86	49	8.3	6.7	2	5.7	63	7.4	25	10.2
157	female	3.1	98.8	14.8	51.8	15.1617	87	98	59	8.1	6.8	3	10	54	8.7	5	13.5
158	female	3.6	100.5	15.1	53	14.9501	93	99	68	8.1	6.2	3.5	5.9	80	10.9	25.2	13.5
159	female	3.4	97.3	14	52	14.7878	63	88	58	8.4	6.8	2	6.8	55	13	9.4	5
160	female	3.2	95	12.9	49.2	14.2936	92	94	57	7.9	7.4	1.5	8.4	65	17.8	10.1	8.5
161	female	3.2	99.6	15.5	54.6	15.6247	114	91	53	7.7	6.7	1.5	9.2	60	30.1	7.6	12.6
162	female	3.8	97.5	15.2	51.2	15.9895	103	93	47	7.3	6.5	3	10.1	76	32	22.6	13.5
163	female	3	106.6	19.2	56.9	16.8961	108	114	72	8.3	6.5	3	14.8	93	42.8	8.2	8
164	female	3.4	100	15.6	50.8	15.6	112	107	75	8.8	6.8	2	7.5	68	36.8	17.4	17.4
165	female	3.5	99.6	14.8	49.5	14.9191	69	90	41	7.9	5.7	1.5	8.7	67	61.6	5.9	10.5
166	female	3.4	99.1	16.2	52	16.4956	110	100	57	9.1	5.6	1.5	10.1	67	82.5	10.2	10.2
167	female	3.2	94.1	15.2	50.5	17.1658	78	71	46	7.2	5.9	2.5	8.3	50	90.1	4.5	4.4
168	female	3.1	102.5	16.3	51.2	15.5146	99	98	63	7	7.5	3.5	5.8	96	7.1	4.4	17.2
169	female	3	106.2	20.5	58.5	18.1763	97	106	65	8.7	6	3.5	20.9	58	16.1	10.3	8.6
170	female	3.3	93.5	14.2	52.8	16.243	64	110	54	9.3	7.1	2.5	11.2	68	22.1	5.6	15.8
171	female	3.4	103.9	16.5	52.8	15.2846	122	98	60	8.7	7.5	3	12.6	66	29.4	4.2	11
172	female	3.5	98.7	15.2	51.8	15.603	103	85	55	9.6	8.4	3	16.3	67	30.4	5	3.7
173	female	3.6	98.3	15	50.2	15.5233	109	96	56	9	7.5	3.5	15.3	57	39.2	5.1	14.6
174	female	3.4	97.5	15.7	51.6	16.5155	99	86	54	8.3	6.5	2	14.2	67	43.7	13.3	8.5
175	female	3.9	102.7	17.8	56.6	16.8764	85	98	63	8.1	5.9	3.5	12.1	70	51.5	2.9	7.8
176	female	3.2	97	14.6	52.4	15.5171	99	96	56	9.7	7.1	1.5	17.2	62	91.3	3.8	9.4
177	female	3.8	90.3	11.1	47	13.6128	76	89	51	9.8	7	2.5	12.4	58	92.2	3.6	11.6
178	female	3.2	103.5	17.2	53.4	16.0564	97	78	53	10.2	7	3	10.2	60	108.1	5.9	7.4
179	female	3.6	103.2	16.8	50.8	15.7743	112	96	60	7.6	7.2	3.5	6.3	74	22.7	16.5	12.8
180	female	3.4	98.6	14.1	50.5	14.5032	67	86	69	8.2	6.7	2	8.6	73	39.7	11.1	5.4
181	female	3.9	98.1	15.4	50.5	16.0023	99	96	54	7.1	5.6	2.5	7.6	74	44.5	29.6	6.2
182	female	3.8	104.7	17.9	53.6	16.329	124	91	58	7.6	5.7	2.5	6.1	84	45.2	6.7	7.3
183	female	3.8	102	17.6	53.2	16.9166	107	99	57	8.2	7	3.5	11.6	65	50.2	5.5	7.4
184	female	3.4	109.1	18.9	53.8	15.8786	115	109	67	6.8	5.8	4	17.7	75	70.2	3.7	11.1
185	female	3.7	103.9	18.3	54	16.952	110	119	94	7.5	7.2	4.5	5.9	95	20.4	17	15.5
186	female	3.2	93.4	12.5	46	14.329	109	93	54	8.8	6.8	2.5	10	65	41.2	6.9	17.6
187	female	3.8	98.3	15.9	51	16.4547	83	96	51	10	6.7	3.5	8.1	70	51.8	4.5	11.2
188	female	3	104.7	15.5	53	14.1396	114	95	56	7.5	6.2	5	9.6	85	64.1	3.5	7.2
189	female	3.7	102.2	16.2	52.2	15.5101	94	90	55	9.5	7.7	2	16.9	40	125.1	2.3	8.2
190	female	3.5	98.2	16.7	54.2	17.3178	98	109	68	10.7	7.3	4	5.3	70	21.4	14.6	16
191	female	3.1	99	14.6	49.2	14.8964	111	86	56	10.1	7	3	6.8	70	35.8	11.8	9.8
192	female	3.1	100.6	16.8	53.2	16.6002	84	84	42	8.9	8	3.5	7.6	71	51.1	3.5	9
193	female	3.2	98	15.7	50.2	16.3474	89	88	56	8.1	7	4.5	8.4	74	57.9	11.5	8.6
194	female	3.8	100.6	16.5	53	16.3038	106	92	56	7.5	6.4	3	10.2	76	11.2	6.7	6.6
195	female	3.5	99	14	49	14.2843	97	99	61	7.2	6.3	2.5	6	69	14.2	7.5	8.6
196	female	3.8	102.5	14.1	49	13.4206	84	111	73	7.8	6.2	3	6	95	14.3	22.2	12.6
197	female	3.3	96.4	15.1	52.5	16.2489	107	105	65	6.4	5.9	4	7	66	42.7	13.3	3.2
198	female	3.5	114.7	17.6	55	13.3778	96	92	61	6.8	7.3	3.5	6.2	77	53.1	22.9	15.7
199	female	3	97.5	13.9	49	14.622	117	96	53	8	7.7	2	7.7	55	74.6	9.7	6.1
200	female	3.6	104.1	15.4	53.5	14.2108	116	91	61	8.3	6.4	2.5	8.4	75	29.7	9	13.1
201	female	3.7	99.3	14.1	50.5	14.2995	95	88	61	7.7	6.2	3	5.5	103	35	18.5	13.3
202	female	3.2	103.1	15.4	53.5	14.4878	51	110	73	8.7	6.3	2.5	9.8	78	49.7	19.5	8.2
203	female	3.2	102.3	15.6	50.5	14.9064	64	55	30	8.1	6.8	3	7.7	70	151.1	3	13.1
204	female	3.2	102	16.2	54	15.5709	103	104	68	10.2	6.2	4	7.9	68	5.1	6	14.8
205	female	3.2	106.8	17.3	51	15.1671	56	92	49	8.1	8.7	5	7.6	79	21.6	10.7	8.3
206	female	3	96.7	14.6	50.5	15.6135	98	100	58	9.1	7.1	3.5	11.3	65	24.5	9.5	14.6
207	female	3.9	92.7	13	49	15.1281	155	117	79	11.3	7.6	2.5	13	59	37.4	8.3	16.1
208	female	3.9	95.8	15.3	51.5	16.671	101	99	73	9.1	6.9	1.5	4.7	50	54.6	11.6	12.8
209	female	3.6	94.3	13.6	50.5	15.2938	105	117	61	9.4	5.6	2	8.2	71	108.2	12.8	14.2
210	female	3.1	105.7	17	50	15.2159	104	98	65	8.1	5.9	4	9.3	100	22.2	8.3	18.5
211	female	3.1	97.7	14.9	49	15.6098	98	90	51	8	6.1	3.5	8.5	70	49.3	22.8	10.2
212	female	3.7	106.2	17.6	50	15.605	124	100	66	8	6.5	4	10.9	85	62.5	16.8	18.4
213	female	3.3	104.3	14.9	48.5	13.6968	107	90	51	7.5	6.1	4.5	9.7	79	24.5	12.8	3.5
214	female	3.7	94.8	13.4	48	14.9104	109	92	57	7.2	7.5	4.5	9.5	52	32.7	12	15.1
215	female	3.7	98.5	16.3	51.5	16.8002	60	120	79	9.6	8.1	3.5	12	62	40.5	8.9	9.2
216	female	3.2	104	16.7	50	15.4401	125	96	77	7.9	7	4	10.2	78	62.5	8.5	10.3
217	female	3.9	105.1	19.8	55	17.925	101	89	57	8.5	7.6	4	13.7	62	77.8	7.5	13.2
218	female	3.8	100.2	25.6	50.6	25.4979	65	102	69	7.9	7	3.5	9.2	54	14.2	29.8	5.6
219	female	3.9	104.5	15.4	49.4	14.1022	100	104	62	7	6.5	3	6	90	21.3	17.1	10.1
220	female	3.4	104.5	15.6	48.8	14.2854	92	88	54	7.6	6.6	2.5	12.1	88	26.5	23.8	10.5
221	female	3.7	104.5	15.6	48.6	14.2854	98	105	58	7.7	7	2.5	9.1	85	27.8	18.7	14.5
222	female	3.4	100.4	17.7	53	17.5592	89	121	90	9.2	6.6	3	7.7	55	46.8	15.7	11.9
223	female	3.8	97.1	14.8	48.8	15.6972	107	111	65	8.8	7	5.5	7.2	90	51.7	7.5	7.5
224	female	3.7	97.8	14.1	50.1	14.7415	109	89	60	8.2	6	2	6.9	55	13.5	6.1	12
225	female	3.2	97.5	14.4	49.1	15.1479	66	135	83	7.4	5.9	3	5.8	79	23.7	2.1	15.8
226	female	3.4	103.1	15.8	52.1	14.8641	107	92	59	8	7.5	2	6.6	65	40.6	2.8	12
227	female	3.1	99.5	15.5	55.2	15.6562	82	90	70	8.2	6.6	2.5	6.1	81	59.8	18.9	12.4
228	female	3.5	105.2	17.3	53	15.632	67	104	54	8.1	6.4	1.5	5	56	81.2	11.2	11.2
229	female	3.8	96.6	14.3	51	15.3243	122	95	67	7.5	6.2	3	5.8	84	88.3	80.4	9.5
230	female	3.5	103.9	16.7	51.5	15.4698	109	110	54	7.7	5.8	3	9.8	75	18.5	101.3	17.4
231	female	3.5	100.6	17.5	58	17.2919	100	96	59	8	6	11.5	55.6	70	20.8	4.8	21
232	female	3.2	100.2	14.7	51.5	14.6414	117	97	69	10.1	7	2.5	7.5	89	21.7	10.6	9.6
233	female	3.4	111.5	21.1	58.1	16.972	117	118	67	12	6.9	3	12.2	77	23.1	21.6	10.5
234	female	3.5	105.8	16.9	54	15.0979	103	81	52	10	8.3	3	8.1	54	23.4	12.5	13.5
235	female	3.7	105.9	17.2	52.6	15.3369	105	98	59	12	8.1	3	10.3	64	27.5	33.8	12.5
236	female	3	102.8	16.8	52	15.8973	93	85	47	11.5	6.6	2	17.6	57	41.2	9.2	15.1
237	female	3.3	107.8	18.1	54.2	15.5755	109	95	57	10	7	2	8.5	74	48.5	17.4	11.2
238	female	3.5	99.8	18.5	53	18.5742	95	111	77	9.1	9.2	3	9.3	51	13.9	5	9.5
239	female	3.8	109.1	18.7	52.2	15.7106	109	114	67	9.9	7.4	3	7.3	60	19.9	5.6	16.5
240	female	3.4	102.4	15.7	50.2	14.9727	56	91	62	7.5	6.3	3	10.5	10.5	21.5	3.1	11.1
241	female	3.1	106.2	18.2	54	16.137	119	127	80	7.5	6.2	4.5	8.3	81	36.9	5.4	2.4
242	female	3.6	98.8	16.4	51	16.8008	73	119	62	7.3	6.4	3.5	11.1	11.1	41.7	6.5	16
243	female	3.9	103.8	16	50.4	14.85	111	102	77	9.3	8.9	3.5	8.3	57	328	3.1	7.7
244	female	3.1	100.3	15.2	52.5	15.1092	91	96	58	7.8	6.7	1.5	6.7	65	19.9	44.2	16.6
245	female	3.5	101.8	16.7	50.2	16.1147	104	95	59	9.4	5.5	4.5	9.8	60	21	11.6	12.4
246	female	3.8	101.7	16.1	51.1	15.5662	114	97	61	8.4	5.8	3.5	11.4	85	31.2	16	7
247	female	3.7	94.6	12.8	46.4	14.303	118	103	55	7.3	5.1	3.5	5.3	85	49.4	10.4	10.4
248	female	3.5	97.3	13.1	48	13.8371	71	86	50	9.3	5.2	2.5	11.2	85	52.7	9.4	11.4
249	female	3	104.2	16	49	14.7362	109	98	62	7.5	5.7	4	7.1	95	71.9	26.2	11.2
250	female	3.4	99.7	15	50	15.0904	85	95	57	8.8	6	3	9	75	12.9	10.2	9.9
251	female	3.7	101.4	16.4	52	15.9503	107	94	61	7.9	6.1	4	9.6	78	31	10.5	19.2
252	female	3.3	100.6	17.6	53.5	17.3907	107	126	62	7.9	6.2	2.5	7.5	69	31.9	11.5	15.1
253	female	3.7	101.5	16	52	15.5306	93	88	54	9.6	6.4	4	24.1	74	48.8	10.3	6
254	female	3.1	104	16.6	54.2	15.3476	116	96	53	7.4	7	2	14	79	55.4	11.9	14.1
255	female	3.7	102.2	15.7	49	15.0313	103	85	45	8.3	6.5	2.5	6.4	53	20	22	15
256	female	3.8	102.7	16.2	52.8	15.3594	117	98	59	10.4	6.3	2	7.8	85	27.7	15.3	10.2
257	female	3.9	99.8	15	50.4	15.0602	105	81	45	9.3	7.3	2	8.8	70	40.9	3.3	11
258	female	3.6	102.8	15.9	54	15.0456	61	89	36	11.3	7.1	2	6.5	50	45.9	2.6	0.2
259	female	3.1	100.7	14.4	50.8	14.2005	71	80	30	9.6	7.3	3	8.9	55	48.3	13	7.8
260	female	3.4	104	16.4	55.4	15.1627	77	98	56	8	6.7	3.5	15.6	67	9.4	29.9	4.6
261	female	3.8	98.9	15	49.6	15.3355	106	87	49	7.5	5.9	3	5.2	75	15.9	8.4	13
262	female	3.9	94.8	14.9	53.8	16.5794	116	99	54	8.1	7	4	5.4	60	23.2	4.2	10.8
263	female	3.2	101.3	14.9	50.6	14.52	84	85	45	8	7.1	5	11.1	65	28.6	6.9	16.8
264	female	3.6	102.6	18.2	56.2	17.2893	87	98	54	7.6	5.1	5	10.1	81	49.1	3.7	15.2
265	female	3.6	98.2	15	52.4	15.5549	114	98	53	7.6	7.5	2.5	12	70	51.3	12.4	10.3
266	female	3.2	93.4	13.5	50.5	15.4753	99	93	45	11.6	9.3	2	15.1	50	7.7	10.7	11.5
267	female	3.6	91.4	11.9	49.5	14.2447	110	84	51	11	8.3	3	12.4	57	15.1	28.5	3.6
268	female	3.2	101.9	14.4	49.5	13.868	78	86	56	12.3	7.7	1.5	8.8	57	16.9	8.4	8.6
269	female	3.6	102.3	16.1	51	15.3842	93	100	60	9	7.7	2	7.1	74	24.5	9.3	6.3
270	female	3.6	99.5	15.8	52	15.9592	118	82	53	9.1	7.2	2.5	6.3	68	25.2	6.7	6.8
271	female	3.1	98.1	14.9	50	15.4828	103	88	55	11.1	9.9	2	6.7	69	30.8	7.2	11
272	female	3.7	105.2	18.6	57	16.8067	116	93	60	10.1	7.4	2	9.8	60	32.9	5.7	7.6
273	female	3.3	96.7	14.4	53	15.3996	96	103	59	12.6	7.9	1.5	11.3	61	39.8	7	13.6
274	female	3	94.5	13.6	51	15.2291	120	88	52	15	7.5	1.5	9.9	64	40.8	12.3	3.4
275	female	3.3	101	15.1	52	14.8025	68	95	49	10.2	9.5	2	8.1	65	43.5	6.7	6.6
276	female	3.6	94.9	15.2	51.5	16.8776	68	98	52	11	8.4	2.5	8.7	53	52.9	3.5	12.3
277	female	3.4	98.3	15.6	52.9	16.1442	82	87	57	12.6	8.5	2.5	8.4	54	55.7	4	7.2
278	female	3.6	100.3	15.8	54	15.7056	83	95	52	10.6	7.2	1.5	7.4	40	57.1	6.7	7.3
279	female	3.7	100.2	15.9	52	15.8366	75	69	46	13.3	7	2	6.5	55	57.9	8.7	2.8
280	female	3.7	95.6	15	52.5	16.4125	98	98	54	10.2	8	1.5	14.4	60	88.8	12	12.4
281	female	3.2	99.2	15.1	50.5	15.3445	103	93	52	10.3	7.3	2.5	17.2	45	89.7	6.8	14.7
282	female	3.2	98.4	15.6	51	16.1114	96	95	51	14.5	6.9	1.5	11.8	62	89.9	19.3	14.3
283	female	3.7	101.4	15.5	53.7	15.0749	106	90	60	8.3	5.5	5	9.3	65	9.5	2.5	4.6
284	female	3.6	99	16.7	56.3	17.0391	85	106	62	9	5.34	4.5	7.5	73	12.6	17.3	14.4
285	female	3.1	99.4	13.9	51	14.0683	67	103	61	7.9	6.5	2.5	7.3	70	13.5	7.25	12.3
286	male	3.6	103.1	17	54.3	15.9931	74	91	39	9.5	5.44	5	6.6	70	15.1	3.4	8.8
287	male	3.7	95.5	15.7	55.3	17.2144	88	109	65	9.4	4.4	3	14.4	62	21.2	9.54	7.1
288	male	3.4	104.1	16.9	54	15.595	94	95	61	8.6	5.7	3.5	6.4	65	30.7	4.38	3.5
289	female	3.5	97	15.2	53.4	16.1547	105	105	67	8.2	5.76	4	6.5	75	33.7	11.2	13.3
290	male	3.4	100.3	13.8	51.5	13.7176	103	84	54	9.7	5.5	2.5	8.4	65	36.9	3.06	6
291	male	3.1	103.6	16.8	54.3	15.6527	95	87	55	7.6	5.68	4.5	6.5	73	37.2	13.52	10.4
292	male	3.8	109.1	16.1	54.3	13.5262	53	105	80	9.7	6.23	3.5	5.8	65	46.3	7.7	1.4
293	female	3.2	95.6	13.5	51.8	14.7713	103	96	52	8.6	6.7	4.5	9.3	65	60.3	12.26	9.2
294	male	3.1	97.5	15	54	15.7791	96	80	58	7.1	6.8	3.5	9.2	70	43.1	4.02	10.6
295	female	3	99.5	14.1	52.4	14.2421	108	89	60	8	6.4	3	6.4	63	60.1	18.1	12.9
296	female	3.5	99.2	14.9	52	15.1413	100	92	56	7	6.8	3	4.6	57	17.1	16.9	8.2
297	female	3.6	103.9	16.7	56	15.4698	110	84	55	8	6.3	3.5	9.4	65	24.1	6.2	20
298	female	3	97	13.9	50	14.7731	104	68	48	9	6.4	2.5	6.2	64	29.5	8.1	16.5
299	female	3.6	98.1	14.9	51.5	15.4828	95	79	49	9	8.8	2.5	10.6	35	40.9	2.8	13.8
300	female	3	103.5	16.2	53	15.1229	123	110	66	7.9	7.5	3.5	10.2	58	43.7	5.6	13.4
301	male	3.6	98.2	16.6	57.5	17.2141	112	98	54	7.4	6.1	3	6.7	75	56.2	8.6	4.2
302	male	3.5	106	18	57.5	16.0199	119	99	57	8.3	7	4.5	12.2	65	63.7	7.9	15
303	male	3.8	105	18.3	55.5	16.5986	94	102	63	7.2	6.1	2	8	74	70.9	3.5	10
304	female	3.4	100	15.3	50.5	15.3	100	98	63	9	8	2.5	10.6	60	75.7	5.1	14.1
305	male	3.3	97.9	16.7	57	17.4241	105	101	67	7.3	6.1	6	14.7	82	118.3	6.6	15.7
306	male	3.6	103.1	16.4	56	15.4286	105	84	57	7.7	7.2	3.5	6.3	67	53.4	5.2	10.5
307	female	3.5	98.6	14.8	53	15.2233	88	87	51	8.1	6.4	2.5	7.1	61	42.1	5.8	15.8
308	male	3.5	105.8	17.5	55.5	15.6339	102	93	59	7.5	5.8	6	11	70	67.5	5.7	7.8
309	female	3.1	98.3	15	52.5	15.5233	106	75	46	9.4	8.1	2.5	5.3	62	47.2	16.2	18
310	female	3.6	105	15.5	52.5	14.059	115	104	61	7.7	7.4	4.5	4.9	66	29.6	24.4	11.6
311	male	3.1	101.6	17.4	54.5	16.8563	109	86	56	8.5	7.1	4.5	13.4	45	93.5	8	5
312	female	3.8	101.1	16.8	56	16.4364	101	71	52	8.3	7	4	6.2	52	43.2	5	12.1
313	male	3.4	102	17.6	55	16.9166	89	116	63	8.2	8.3	3	11.4	43	33.9	6.3	14
314	female	3.8	100.9	15.4	52	15.1265	82	127	88	8.2	6.4	3.5	5	55	49.3	3.9	10.3
315	female	3.9	104.2	17	53.5	15.6572	101	108	65	7.2	5.7	3	4.5	78	32.4	8.5	16.8
316	male	3.6	108.7	17.3	54.5	14.6415	118	88	52	8.9	6.9	4.5	11.2	68	145.8	6.9	3.5
317	female	3	94	13.7	52.5	15.5048	133	109	71	8.9	8.2	2.5	16.6	53	68.2	4.8	13.2
318	female	3.5	97.2	18.6	58	19.687	71	92	76	7.8	7.6	3.5	9.6	42	72.5	6.3	18
319	female	3.4	99.6	15.1	52	15.2215	110	92	62	8	6.4	3	6.8	60	84.5	9.7	13.3
320	female	3.5	102.6	16.8	54.5	15.9593	78	79	58	7.4	6.7	3.5	5.7	67	6.3	16.1	17.3
321	male	3	93.9	13	52.5	14.7439	113	113	65	11	7	2	8.4	45	197.9	3.6	14
322	female	3.4	95.8	15.1	54	16.453	111	109	62	9.9	6.9	3.5	12.9	45	34	4.5	16.9
323	male	3.4	96.6	14.2	49.5	15.2172	95	91	47	13	9.1	3	8.9	55	0	2.8	8.4
324	female	3.3	100.1	15.4	50	15.3692	116	113	71	7.3	6.2	4.5	5.9	85	16.6	6.1	4.8
325	female	3.9	107	20.9	53	18.2549	95	144	96	8	5.9	3	11.8	65	22.7	12.2	2.6
326	male	3.3	110	20.1	53	16.6116	66	99	67	6.6	5.9	9.5	5.1	94	19.5	4.9	5.2
327	male	3.3	108.5	18.4	50.5	15.63	74	105	70	8.3	6.5	5	6.6	65	30.2	8.1	7.4
328	male	3.5	105.6	18.1	52.5	16.2312	100	99	63	7.8	8.3	2.5	7.5	40	87.6	2.6	8.7
329	male	3.3	109.2	22.9	57	19.2039	106	110	72	8.4	6.2	2.5	8.2	56	51.7	4.3	9.7
330	male	3.6	98.7	15.1	49.5	15.5004	98	90	63	8.5	8.9	3	3	63	14.1	4.8	9.5
331	female	3.6	106.2	17.2	56.5	15.2503	104	92	59	7.1	5.9	4	13.6	40	48.2	12	6.6
332	male	3.6	101	15.15	50	14.8515	89	98	56	8.6	6.8	2	6	62	58.2	3.6	18.1
333	male	3.2	102.5	17.8	54	16.9423	94	92	42	9.1	8.3	6.5	7.4	57	24.6	3.4	7.8
334	female	3.4	91.6	12.1	47	14.421	91	82	52	8.3	6.3	3.5	6.5	68	27.9	7.1	8.6
335	female	3.8	99.5	14.5	50	14.6461	105	85	53	8.7	7.4	2.5	5.5	50	13.6	9.2	12.5
336	female	3.7	99.7	16.3	53.5	16.3982	66	87	42	8.3	8.3	2.5	4.7	40	31.3	3.57	14.8
337	female	3	99.8	15.7	52.5	15.763	128	96	64	8.4	8.6	2.5	7.2	40	50.3	3.37	14.4
338	male	3.8	105.1	17.5	53.5	15.8428	97	98	54	7.5	6.2	3	4	80	97.7	8.2	9.4
339	male	3.5	104.1	16.9	54.5	15.595	79	124	64	7.4	5.8	3	4.5	60	32.3	11.7	11.4
340	male	3.2	103.8	16.9	52	15.6853	102	94	59	7	6.3	3.5	5.3	65	30	4.2	13.1
341	male	3.5	104.7	16.3	53.5	14.8694	115	94	63	7.5	6.9	3.5	4.8	75	46.9	3	2.3
342	female	3.6	106	18.6	54.5	16.5539	121	100	71	8	7.4	3	5.7	45	42.9	5.2	17.9
343	male	3.5	101.8	15.8	53.5	15.2462	115	111	71	7.5	6.5	3	3.4	30	47.8	1.1	4
344	female	3	97.6	15.2	53.5	15.9567	87	88	64	8.9	7.6	2	5.9	35	26.2	2	12.4
345	male	3.8	101.4	13.7	51.5	13.3243	77	90	61	7.9	6.8	4	5.5	60	87.3	2.1	8.6
346	male	3.6	101	13.4	51	13.136	100	93	39	8.7	6.8	3	5.8	85	0	3.1	15
347	female	3.5	106.5	17.9	54	15.7817	102	95	65	7.5	6.1	2	5.8	90	6.2	5.7	5
348	male	3	105.8	17.9	54.5	15.9912	110	97	56	7.3	5.7	3	4.3	90	7	8.8	9
349	female	3.4	104.2	16.5	53.5	15.1967	107	105	65	6.8	5.6	3	4.5	85	8.3	5.1	19
350	male	3.5	101.1	15.1	52	14.7732	103	104	69	8.9	6.9	2	11.4	20	12.6	5.6	8
351	male	3.7	94.2	14.1	53	15.8898	88	92	61	7.6	7.4	4	4.8	55	19.5	2.3	20
352	female	3.2	101.4	14.7	53.5	14.2969	110	98	62	7.9	6.4	3	8.9	60	24.6	8.4	18
353	female	3.2	98.5	14	50	14.4296	93	83	63	8.6	7.1	3	10	70	52.3	4.8	22
354	male	3.2	99.5	15.2	53.5	15.3531	97	97	55	7.9	5.8	4	5	80	16	3.8	12
355	male	3.6	105	17	54	15.4195	89	86	50	8.1	6.1	5	10.6	25	36.8	9.8	16
356	male	3.1	95.5	13.5	52.5	14.8022	113	79	54	9.7	9.2	1.5	13	35	55.2	2.3	20
357	female	3.6	97.7	14.1	51.5	14.7717	101	96	51	8.8	6.5	3	5.5	73	28.9	51.3	8.9
358	female	3.7	101.4	16.5	51	16.0475	108	96	56	10	9	3	11	35	38.5	2.5	11.8
359	male	3.1	98.9	14.8	53.5	15.1311	122	87	58	8.9	7.2	4	5.4	57	51.3	3.8	17.9
360	female	3.8	97.9	13.1	46.5	13.668	105	94	56	9.3	5.9	3	6.3	67	56.5	64.3	17.1
361	female	3.3	105	16.3	51.5	14.7846	96	94	65	9.3	6.2	3	4.4	63	46.1	19.4	8.7
362	female	3.7	102.8	15.6	52	14.7618	105	99	57	8.2	6	7.5	5.2	45	58.3	4.6	9
363	male	3.5	98.5	16.2	53.5	16.6972	101	101	56	8.6	6.2	4	5.4	57	23.6	2.9	12.1
364	female	3.7	98	14.9	52.5	15.5144	103	83	52	8.6	6.7	3	9.4	84	156.2	6.7	6.3
365	male	3.6	100.9	16.8	51.5	16.5016	89	98	68	8.1	6.3	3.5	5.2	82	38	6.7	2.8
366	male	3.6	96.9	13.9	52	14.8036	98	107	69	9.2	6.1	2	8.3	44	102.3	5.7	5
367	male	3.2	104.9	18.6	55.5	16.9029	99	114	79	8.9	6.1	4	7.5	72	9.3	3.5	9.5
368	female	3.2	103.2	16.8	52.5	15.7743	96	94	57	7.7	6.7	4	6.4	83	11.8	4.5	12.3
369	female	3.1	102.4	14.6	49	13.9236	105	87	56	8.1	6.9	5	5.8	64	14.8	6.4	9
370	male	3.8	97.3	15.6	53	16.4778	107	95	60	7.7	6.4	4	8.3	65	15.6	4.4	12.8
371	female	3.4	97.2	14.9	50	15.7708	133	98	58	7.8	6.6	3	7.1	54	26.9	7.6	8.3
372	female	3.7	106.9	16.3	51.5	14.2637	108	86	56	8.7	6.7	4.5	7.9	83	44.3	5.8	6.2
373	male	3.7	98	14.1	51	14.6814	83	104	49	9	4.5	3	5.7	65	46.5	4.7	10.6
374	female	3.3	101.1	15.9	51.5	15.5559	89	111	50	8.2	6.5	4	6	49	58.7	3.5	7
375	female	3	101	14.6	49.5	14.3123	106	94	55	7.6	7.8	3	16	55	107.7	7.6	11
376	male	3.4	98.5	15.5	52	15.9757	91	95	59	8.5	5.7	3.5	4.1	89	16.3	6.5	6.6
377	male	3.4	99.6	15.5	52	15.6247	69	102	63	8.6	7	3	9	79	46.5	15.8	8.5
378	male	3.4	107.5	18.4	54	15.9221	112	106	62	7.8	6.3	3	6.5	84	14.3	10.5	8.9
379	female	3.2	103.6	16	51	14.9074	107	88	54	7.9	6.6	4.5	7.8	70	146.1	12.5	3.3
380	male	3.7	99.8	15.5	52	15.5622	110	81	40	8.2	5.2	3	4.9	53	39.5	9.3	11.3
381	female	3.4	98.7	16.7	53.5	17.1428	112	98	66	7.5	6.2	3.5	4.9	55	6.4	17.4	13.9
382	female	3.6	101	16.1	53	15.7828	112	113	69	7.7	5.7	2	5.2	67	8.4	25.4	15.3
383	male	3.4	102.4	18.9	57	18.0244	97	102	63	7	6.7	1.5	15.4	67	13.8	19.5	12.7
384	male	3.3	105.7	20.4	57	18.2591	134	116	80	8.3	5.8	2	12.8	81	16.7	8.4	12.7
385	female	3.6	95.2	13.4	48	14.7853	108	80	45	8	6.2	2	5.9	64	17.2	15.2	13.6
386	female	3.3	106	18.8	55.6	16.7319	111	97	69	9.6	6.7	2.5	11.3	45	18.5	2.4	11.2
387	female	3.4	104.5	18.8	55.9	17.2157	109	92	66	8.3	6.1	3	6.9	72	20.2	13.5	15.8
388	male	3.4	101.3	17.9	53.5	17.4435	115	104	71	8.3	6.2	3	6.8	71	20.6	6.9	13.1
389	male	3.2	108.2	19.4	54.5	16.5709	113	111	70	7.4	6.3	3	10.5	90	21.9	4.5	16.4
390	male	3.2	106.4	18.8	53.5	16.6064	108	66	56	7	5.8	3	8.6	74	29.1	8	15.4
391	male	3.1	103.3	16.4	50.5	15.3689	73	89	56	9.6	6.8	2	5.9	55	30.3	4.8	10
392	male	3.3	106.6	19.8	57	17.4241	97	98	56	6.9	6.1	3	16.5	71	36	19.1	11.3
393	female	3.4	106.8	19.9	54.5	17.4466	51	160	91	7.8	6.2	2	6.6	40	50.6	12.7	11.8
394	male	3.4	99	14.8	52.3	15.1005	104	92	56	9.2	7.9	3	8.6	72	32.4	4.2	7.3
395	female	3.9	99	14.9	49.9	15.2025	81	91	42	8.4	7.1	3.5	7.7	65	70.5	3	12
396	female	3.6	109	19.9	55.5	16.7494	122	111	73	7.4	5.7	4	5.6	78	43.8	20.9	8.7
397	female	3.9	100.4	14.6	49.5	14.4839	96	89	57	10.2	7.1	3	7.7	65	54.9	7.6	8.7
398	female	3.6	103.8	20	55.5	18.5624	107	98	68	10.4	6.3	3	14	50	10.9	21.7	12.1
399	female	3.4	103.1	19.5	54.5	18.345	82	92	50	9.7	6.7	3.5	8.8	55	22.1	14.1	17.9
400	female	3.9	99.8	14.3	48.5	14.3574	124	107	70	7.3	5.4	5	6.2	75	22.3	12.3	10
401	female	3.7	98.6	15.8	53.5	16.2519	61	110	74	8.8	6.2	6	3.8	55	23.6	5.4	12
402	male	3.2	100.2	15.7	53.5	15.6374	92	124	75	8.7	6.5	3.5	5.6	70	23.8	4.2	12.8
403	female	3.4	102	14.7	51	14.1292	109	88	47	4.5	6.2	3.5	5.9	60	26.3	18.4	14.3
404	female	3.7	105.1	16	50	14.4849	114	96	55	8.5	5.8	5.5	7	55	28.3	8.5	12
405	female	3.4	100	15	51.5	15	97	81	58	8.3	6.5	3.5	8	80	29.1	3.6	17.2
406	female	3.7	99	15.4	53.5	15.7127	81	80	56	9	6.8	4	6.8	55	30.9	2.8	15
407	male	3	111.8	22.4	56	17.9211	91	104	56	9.7	6.8	3	9.6	80	41.5	4.5	7
408	female	3.2	100.6	14.8	49.5	14.624	113	110	70	7.8	6.4	3	13.8	60	57.4	14.6	16.2
409	male	3.2	101.2	19.5	57.5	19.0403	97	115	55	8.1	5.8	5.5	5.5	95	57.7	8.9	12.5
410	male	3.8	100.7	16.3	53.5	16.0742	82	110	63	8	7.1	4.5	5.4	75	60.2	3.1	8.8
411	male	3.3	102.5	17.9	54	17.0375	106	94	63	7.5	5.4	4	16	55	62.7	5.7	14.1
412	male	3.7	105.8	15.6	52	13.9365	98	97	68	8.7	6.4	3	6.9	55	26.9	1.8	8.5
413	male	3.8	101.5	15.5	52	15.0453	117	96	67	7.1	5.4	7.5	12	75	62.1	5.7	13.6
414	male	3	104	15.9	53.5	14.7004	88	90	69	9	5.9	4	6.5	75	123.9	5.1	14
415	female	3	102.4	16.2	51.5	15.4495	96	116	74	8.5	6	4	13	70	36	6.2	14.8
416	male	3.6	104.9	16	57.5	14.5402	81	92	60	9.6	6	3.5	6.3	70	31.1	2.2	7.3
417	male	3.5	99.7	14.7	50.5	14.7886	58	86	59	8.1	6.6	5.5	6.6	80	11.9	3.4	15.9
418	female	3	98.4	15.7	52	16.2147	103	98	68	7.4	5.9	4.5	4.5	80	12.9	8.1	14
419	female	3.1	97.1	13.8	48	14.6366	101	92	62	7.5	6.5	3	6.6	70	13.9	8.3	6
420	male	3.7	95.6	14.9	54	16.3031	102	98	67	8.4	7.2	3.5	6.6	65	16.8	3.9	13
421	female	3	104.3	16.8	51.5	15.4433	57	83	58	9.2	7.6	4	5.6	70	29.6	19.6	11.9
422	female	3.4	98.9	16.6	53	16.9713	92	92	58	9.8	7.6	4	4.9	70	33.4	24.3	15.4
423	female	3.4	98.8	15	52	15.3666	93	99	51	7.8	6.8	3	5.5	80	37.1	3.2	13.7
424	female	3.2	104.9	15.6	49.5	14.1767	84	111	69	9	6.1	5.5	5.4	75	38.8	11.6	12.9
425	female	3.2	103.5	15.9	51	14.8428	99	98	63	7.3	5.9	4	5.7	85	66.9	2.7	18.8
426	male	3.8	99.8	15	50.5	15.0602	106	93	56	8.6	5.9	3	6.5	80	17.7	7.3	9.3
427	male	3.6	103.4	17.3	52.5	16.181	109	94	56	10.4	6.7	3	6.7	60	35.7	7.3	11.6
428	male	3.8	102.7	17.3	52.5	16.4023	82	88	54	9	8.4	3	6.8	60	80.3	2.4	5.4
429	female	3.7	98.9	14	49.5	14.3132	64	84	48	8.3	6.7	4	2.3	80	76.7	7.3	16.1
430	female	3.8	90.1	12	48	14.7819	126	109	54	8	6.6	2.5	17.2	70	0	4.8	4.5
431	male	3.7	103.4	16	53.5	14.9651	87	120	66	6.8	5.4	4	4.4	81	16	4.8	19.8
432	female	3.6	100	15.3	51	15.3	63	100	70	8.9	7.3	2.5	16	75	16.6	7.7	12.7
433	female	3.8	99.5	14.3	49	14.4441	83	109	56	9.3	7.4	3.5	10.5	50	17.4	3.2	4.2
434	male	3.8	99.7	15	51	15.0904	83	88	61	8.2	7.9	4.5	8.4	60	23.2	4.7	14.9
435	female	3.1	99.9	15.3	50	15.3306	104	120	74	9.1	7.3	2.5	14.2	45	30.6	7.7	13.5
436	female	3.6	96	13.7	48.5	14.8655	52	117	86	9	7.1	3	9.6	65	32.7	5.7	15.2
437	male	3.5	106.9	18.5	54	16.1889	117	110	65	7.7	5.9	4.5	7	69	24.9	3.7	9.4
438	female	3.5	101	13.7	50	13.4301	117	82	56	8.1	6.7	3.5	11	59	47.5	3.8	7.9
439	male	3.1	99.5	15.8	52	15.9592	98	95	49	6.9	5.6	4.5	5.5	90	8.2	5.5	10.1
440	male	3	103.6	16.2	51.5	15.0937	115	99	60	6.8	5.6	3	5.8	70	12.1	3.9	10.1
441	male	3.9	97.1	14	49	14.8487	89	96	63	7.3	6.5	1	6.7	80	14.3	5.6	7.2
442	female	3.4	101.3	16.1	52	15.6894	103	91	55	6.9	6.5	2.5	5.6	70	17	9.6	20.2
443	female	3.6	101.6	15.4	49.5	14.9188	94	81	49	8	5.8	3	7	46	20.7	9.6	11.5
444	female	3.2	98.3	14.9	51	15.4198	97	87	54	9.6	6.5	3	7.6	58	24.5	3.9	11.6
445	female	3.7	98.7	17	51.5	17.4508	92	99	63	7.8	5.6	3	5.3	60	24.6	9.8	13
446	male	3.7	100.2	13.6	48	13.5458	115	95	63	7.3	6.5	4	6.4	65	24.8	27.5	13.3
447	male	3.7	111	19.7	55.5	15.989	101	104	58	6.8	5.4	3.5	11.2	80	27.9	2.1	15.1
448	female	3.6	105.3	18.2	54	16.414	97	90	65	7.1	5.4	2.5	6.3	83	29.7	25.9	18.3
449	male	3.6	102.5	15.1	50.5	14.3724	109	92	56	7.2	6.6	2.5	6.9	50	32	2.4	5
450	female	3.9	104	17.8	54	16.4571	109	105	65	7.7	5.6	3	8.8	49	37	4.6	18.3
451	female	3.2	103.7	17.1	52.5	15.9015	109	92	57	6.5	6.6	2	6.7	62	39.1	2.8	21
452	male	3.7	102.1	15.8	51	15.1567	135	103	63	6.6	5.5	4	5.8	85	41.7	6.7	14
453	male	3.7	105.4	16.9	53.5	15.2127	111	92	57	8.1	5.8	3	9.5	87	30.2	7.4	11.3
454	male	3.3	103.4	16.7	51	15.6198	105	92	62	7.8	6.5	3	6.5	71	11.3	2	12
455	female	3.6	96.7	15.7	52	16.7898	112	86	58	7.9	5.5	3	6.8	57	103	4.5	12.6
456	female	3.5	107.2	18.5	55	16.0984	83	93	54	8.2	6.4	3.5	6.9	75	17.8	7.9	14.8
457	male	3.5	107	16.7	53.5	14.5864	113	94	65	7.7	6	2.5	5	70	19	1.9	5.7
458	female	3	105.8	19	51	16.9739	90	95	56	9.7	7.9	2.5	8.4	60	23	2.2	13.4
459	female	3.1	103	16.2	50	15.2701	105	96	63	9.8	7.7	2	7	70	24.1	8.8	13.3
460	female	3.3	103.6	14.6	51	13.603	94	88	54	8.6	7	2	9.8	50	27.6	9.3	5.4
461	female	3.2	104.4	14.8	48	13.5788	102	89	57	9	6.9	3.5	8.8	80	28.3	1.8	11.6
462	male	3.8	107.4	19	54	16.472	96	123	69	7.6	5.8	4.5	5.1	75	29	4.2	19
463	female	3.7	101.5	18.5	52.5	17.9572	79	107	76	8.2	6.6	2.5	7.6	65	29.1	4.7	10.6
464	male	3.8	102	15.8	51	15.1865	104	88	52	7.2	5.9	4	9.3	85	59.14	4.2	11.1
465	male	3.3	102.2	14	47.5	13.4037	76	86	64	7.9	6	4.5	8.6	50	43.3	3.9	14.3
466	male	3.1	99.6	14.2	53	14.3143	108	92	54	10	9	4	15.1	60	45.6	4.2	16.8
467	male	3.1	102.6	18	53	17.0993	97	97	67	9.1	6.4	3.5	8.2	90	16.11	2.1	14.8
468	male	3.2	98.4	14.5	51	14.9754	59	104	60	7.9	6.2	2.5	8.2	50	76	3	15.5
469	male	3.8	95.1	13.4	51	14.8164	95	96	54	8	6.3	1.5	6.1	70	45.94	2.2	12.6
470	female	3.4	101.1	16	50	15.6537	92	97	60	7.5	6.3	3	8.5	75	0	2.7	11.1
471	male	3.7	102.7	16.2	52	15.3594	98	74	59	8.8	6.6	4.5	6.6	65	0	2.8	10.1
472	female	3.7	103.2	19.4	56	18.2156	96	83	56	9.6	6.2	3	14.8	65	55.6	3.1	14.8
473	female	3.2	100	14.7	52	14.7	59	104	80	11.9	8	2.5	14.6	55	146.6	9.5	12.6
474	male	3.9	99.8	15.2	51	15.261	102	101	63	7.4	5.6	5.5	8.6	78	34.1	5.5	11.2
475	female	3.3	101.4	15.6	51	15.1722	106	93	65	6.8	6.9	4.5	6	65	31.6	11.2	11.3
476	female	3.4	100.6	15.5	52	15.3157	69	80	56	9.7	6.2	2	11.7	69	48.2	9.4	16
477	male	3.6	99.3	14.9	50	15.1108	105	92	52	7.8	6.5	4	12.4	42	52.2	6.4	14.3
478	male	3	99.7	14.1	51	14.185	100	90	49	8.5	7.1	5	10.6	82	98.3	4.3	12.4
479	female	3.1	105.4	15.3	55	13.7724	118	98	67	8.8	6.5	2	12.6	65	78.3	6.2	12
480	male	3.8	100.5	14.8	52	14.6531	124	92	47	6.8	6.8	5	11.5	80	54.3	2.4	9.6
481	female	3.7	100.5	13.8	54	13.663	72	102	54	7.7	5.9	3.5	20.8	65	60.6	2.9	7.1
482	male	3.1	103.5	17.4	55	16.2431	110	104	67	7.3	6.7	4	12.7	70	39.3	3.8	13.6
483	male	3.8	103.3	16.3	54	15.2752	76	74	36	8.3	6.6	3.5	13.7	60	78.1	2.4	13.7
484	male	3.5	102.5	19.6	56	18.6556	82	98	57	9.1	6.3	4	13.4	65	44.9	2.3	0.8
485	male	3.7	100	13.6	48.5	13.6	124	94	56	8.8	6.9	3	6	90	0	2.9	8.4
486	female	3.5	103.5	17	54.5	15.8697	102	98	64	7.8	6.9	3.5	7	78	10.3	14.3	2.6
487	male	3	101	17.3	53.5	16.9591	73	92	48	8.4	5.3	5.5	10	102	11	4.5	9.2
488	female	3.2	105.5	17.5	52.5	15.7229	92	96	61	7.7	6.3	3	8.4	62	14.8	2.6	7.6
489	male	3.3	102.5	15.9	51	15.1338	88	93	50	7.3	7.1	4.5	11.3	63	17.3	5.6	16
490	female	3.9	107	16.7	50	14.5864	98	115	67	8.8	6.7	3.5	6	64	23.9	8.6	12.3
491	female	3.7	109.5	19.3	53	16.0964	118	109	66	8.2	7.8	4.5	10.9	76	25.1	4.1	20.6
492	female	3.3	95	13.6	51.5	15.0693	107	102	61	8.4	7.2	2	8	76	31.4	3.6	13
493	female	3.5	101	16	52	15.6847	97	102	57	9.2	6.6	3	10.4	66	88.6	5.7	8.6
494	male	3	105	15.5	50	14.059	76	92	52	8.2	6.4	5.5	12.3	80	25.9	3.1	10.7
495	male	3.2	107.5	18.2	54.5	15.7491	66	89	56	8.8	6.9	3.5	9.4	45	19.6	2.2	9
496	male	3.8	108	17.8	53.5	15.2606	113	110	78	8.1	6.9	2.5	11.2	67	74.6	8.2	11.3
497	female	3.3	97	14	50.5	14.8794	108	96	64	7.9	6	2.5	8.2	78	31.3	2	8.8
498	female	3.4	104	19.9	54	18.3987	77	100	55	9.6	6.8	3	7.6	76	18.2	6.1	7.9
499	female	3.8	96.4	14.6	51.5	15.7108	83	126	107	7.9	6.6	2.5	11.7	62	18.7	10.6	10.5
500	female	3.1	99.7	17.2	53.5	17.3037	123	104	63	6.8	5.3	4.5	6.9	85	22.3	35.9	12
501	female	3.4	97	13.8	50	14.6668	98	92	59	7.6	7.2	2.5	6.3	69	28.4	11.9	12.4
502	female	3.8	104	16.4	51.5	15.1627	114	88	56	8.1	6.5	2.5	7.6	76	35.2	11.6	14.2
503	female	3.2	107	15.5	53	13.5383	111	92	65	8.1	7.1	2	16.4	75	36	14.3	10
504	male	3.9	104.7	15.7	52	14.3221	97	97	54	8.1	7.1	2	11.1	62	36.3	6	10.3
505	female	3.6	103.5	16.2	50	15.1229	98	88	54	7.5	6.1	2.5	9.5	74	76.3	4	16
506	male	3.1	103.4	15.8	51	14.778	68	108	78	8.2	6.1	2.5	14.9	45	27.3	3.3	7.7
507	male	3.9	100	14.9	51	14.9	101	97	64	8	6.4	4	12.8	55	35.2	10.7	8.5
508	male	3	102.4	18.3	53.5	17.4522	109	110	56	8.5	6.8	2.5	10.6	53	7.9	3.7	14.5
509	male	3.2	99	14.5	52	14.7944	80	100	64	6.9	5.3	4.5	7.3	94	9.1	19.3	15.5
510	female	3.5	98.5	15.4	52.5	15.8726	96	87	57	8.4	7.4	3	6.2	72	11.4	3.5	17.2
511	female	3.1	99.1	15.7	50.5	15.9865	74	104	53	7.7	5.9	3	7.5	76	13.3	3.4	12.5
512	female	3.8	100.6	14.2	49	14.0311	110	80	53	7.8	6	3.5	7.2	78	18	3.4	15.3
513	female	3	96.2	13.5	50	14.5876	104	88	53	7.5	9.5	3	9.9	48	19.2	3.6	14.7
514	female	3.6	98.4	14.3	50	14.7688	93	81	48	7.5	7.5	3	5.6	69	19.8	2.7	11.5
515	female	3.8	97.5	13.5	50	14.2012	103	86	60	7.5	6.5	2.5	8.8	71	38.6	2.3	12.8
516	male	3.2	99.9	16.3	53.5	16.3326	105	89	57	8.6	5.7	2.5	5.1	54	23.4	4.5	11.5
517	female	3.6	99.4	15.6	53.5	15.7889	119	92	59	8.7	8.1	2	11.5	60	40.5	4.6	13.1
518	male	3.1	98.6	14.5	51.5	14.9147	106	98	52	10.9	6.8	3	10.1	65	18	11.2	14.2
519	female	3.9	102	15.6	51	14.9942	124	108	76	7.3	5.7	4	6.4	80	44.2	13.7	15
520	male	3	105	18.1	57	16.4172	96	104	53	8.4	6.4	2.5	7.4	82	60.5	3.8	8.6
521	male	3.3	105.6	18.3	55.5	16.4106	80	94	61	8.7	4.5	3	7.3	75	29.6	2	20.7
522	male	3.4	106	17.7	53	15.7529	79	80	50	8	6.2	2.5	11.8	47	27.2	7.9	8.7
523	male	3.5	100	14.6	53	14.6	60	101	68	9.7	5.6	2	5.8	62	35.5	3.9	10.3
524	male	3.3	103.7	16.8	51	15.6225	82	85	50	6.8	5.8	4	5.6	70	8.5	3.8	4.7
525	female	3.2	98.8	14.6	49	14.9568	130	104	58	7.3	6.4	3	9.8	50	11	8.2	5.2
526	female	3.2	98.4	15.5	51.5	16.0082	100	91	54	7.6	8.1	3.5	7.4	70	12.9	16.5	11.4
527	female	3.4	97.8	11.9	45	12.4414	103	86	50	8.2	8	2.5	10.2	75	20.4	8.5	11.4
528	male	3.5	109.7	18.6	55.5	15.4561	76	98	52	6.9	6.5	3.5	5.9	90	22.7	2.2	4.6
529	female	3.1	100.6	15.5	52	15.3157	97	86	57	8	6.2	3	10	65	23.9	14.4	5.6
530	male	3.3	97	13.6	50	14.4542	105	92	54	8	6.2	2.5	12.7	67	24.7	4.3	13.4
531	male	3.1	101.4	17.1	52.5	16.6311	113	94	60	8.9	6.7	2.5	7.1	70	25	3	1.9
532	female	3.2	98	16.6	51	17.2845	97	126	56	7.9	6.8	3	6.9	80	27	3.3	6.9
533	female	3.6	100	16.5	56.5	16.5	106	92	59	7.5	6.2	3.5	6	75	27.5	17.8	10
534	female	3.5	98.8	13.3	48	13.625	109	92	65	8.3	6.8	3.5	5.3	72	32.7	3.5	15
535	male	3.3	102.4	17.3	54.5	16.4986	100	101	58	7.6	6.4	3	7.8	65	36.4	5.3	6.5
536	female	3.2	97.8	14.7	51	15.3688	91	110	82	9.5	9.4	2	7.1	78	37.5	5.4	14.5
537	female	3.1	103.6	16.1	51.5	15.0005	107	92	58	8.2	7.4	2.5	11.9	55	47.6	16.4	3.4
538	male	3.4	104.1	14.6	52	13.4726	112	92	64	7	6.6	4	6.4	80	25.2	3.1	5.3
539	male	3.1	101.8	15.8	54	15.2462	98	86	48	7.3	6.5	2	10.7	51	43.4	3.1	6.4
540	male	3.3	111.1	19.8	54.5	16.0412	97	110	62	7.3	5.1	8	8.7	100	7.1	3.5	10.8
541	male	3.4	99.3	14.8	53	15.0094	74	104	53	7.6	5.6	2	7.6	55	7.2	7.3	8.1
542	female	3.8	102.4	16.6	54.5	15.831	95	95	60	8.2	6.7	3	7	80	8.5	7.8	11.2
543	female	3.7	108.8	18.4	57	15.5439	100	98	71	8.5	5.7	4.5	7	70	12.4	10	15.6
544	female	3.7	102	15.5	51.5	14.8981	103	102	56	8.4	6.7	3	9.5	55	13	13.9	6.4
545	female	3.8	98.8	15.3	51.5	15.6739	106	92	74	7.4	5.2	4.5	6.4	77	17.2	13	12.2
546	female	3.7	100.5	14.9	54.5	14.7521	102	84	61	9.5	7.1	2	12.4	71	19.2	10.7	9
547	male	3.7	100.9	15.1	54	14.8318	98	96	63	7.7	5.5	2	9.9	71	30.3	5.6	10.2
548	female	3.1	106.2	16.7	50.5	14.807	78	94	66	8.7	7	2.5	7.3	75	40.6	27.7	17.3
549	male	3.1	101.4	17.1	54.5	16.6311	94	111	56	7.1	5.8	6	9	65	15.7	4.1	4.8
550	male	3	103	15.8	52	14.893	103	107	62	7.9	5.9	5	9.8	69	53.2	3.7	8.4
551	male	3.6	107	17.4	52	15.1978	114	99	48	7.8	5.5	4.5	14.6	90	8.1	24.3	14.3
552	female	3.9	107	20.3	54.5	17.7308	91	105	68	7.3	6.2	5	4.8	70	8.2	12.5	8.2
553	male	3.1	100.2	16.5	52.5	16.4342	89	105	62	8.4	5.9	5	8	60	8.9	3.2	8
554	female	3.5	96	14.3	48.5	15.5165	107	102	56	8.5	8	3	12.1	60	25.9	2.7	14.4
555	female	3.6	103.5	15.1	51	14.096	103	93	41	8.5	5.8	3.5	5.8	85	27.1	22.1	14.7
556	male	3.2	98	15.5	52	16.1391	101	100	60	9	6	2.5	11.2	70	27.5	12.7	5.5
557	female	3.6	101	17.6	51.5	17.2532	102	97	59	8.4	7.5	3	8.2	35	27.9	14.3	12.2
558	female	3.6	103	15.8	50.5	14.893	89	94	62	8.4	6.1	5	10	77	28.7	10.6	9.6
559	female	3	98	14.6	50.5	15.202	105	90	56	8.6	7	3	11.3	60	65.1	8.6	7
560	male	3.5	105.5	17.4	52	15.6331	106	92	54	8.3	5.7	5	7.3	88	39.9	15.2	4.5
561	male	3	99	15.2	51	15.5086	115	98	59	8.2	6.3	4	6.9	55	30.6	5.7	10.6
562	male	3.2	99	17.1	58	17.4472	102	104	60	9.1	6.4	4	19.8	60	105.7	12.5	8.2
563	male	3.7	99	16.3	54	16.631	92	92	57	8.6	6.6	2	8.2	35	55	6.3	11
564	male	3.1	102	15.4	52.5	14.802	99	86	56	8.2	6.5	3	7.9	75	76.6	7.6	8.5
565	male	3.8	102.3	16.5	53	15.7664	80	103	65	7.6	5.5	5	5.8	65	8.5	9.4	4.5
566	female	3.5	105.1	16.7	51.5	15.1186	98	112	67	7.5	5.5	3.5	14.4	78	9.1	3.5	10
567	female	3.4	99.9	16.2	50.5	16.2324	108	91	53	9.2	7	3.6	7.5	42	10.8	9.6	6.9
568	female	3.1	101.3	15	51	14.6175	106	101	60	7.7	5.2	3.2	6.5	73	11.2	19.1	10.4
569	male	3.8	105.3	16.7	54.5	15.0612	102	100	63	8.3	9.9	3	5.8	30	13.7	2.8	13.2
570	female	3.6	106	16.6	50	14.7739	106	95	60	8.8	6.2	2	7.6	60	15.1	8.4	7.3
571	male	3.8	99.8	14.6	51.5	14.6586	106	90	63	10.6	7.2	3.5	8.9	40	19	2.5	9
572	female	3.6	107	17.4	50	15.1978	102	90	55	8.9	5.1	3.6	8.6	91	46.6	6.7	5
573	female	3.4	102.2	17.8	53.5	17.0419	88	95	60	8.9	5.6	2	7.2	81	26.8	14.7	12.3
574	male	3.6	111	20.2	57	16.3948	98	100	72	8.1	6.7	2.5	8.9	90	17.6	15.1	7.2
575	male	3.5	102.5	16.5	52	15.7049	104	107	70	7.5	5.1	4	8.1	55	13.6	1.6	5.1
576	male	3	96.4	14.8	53	15.926	111	98	65	6.7	6	5	9.9	70	8.8	6.6	5.5
577	male	3.3	100.5	16.5	54	16.3362	111	96	65	8	6	3	16.9	50	22.1	5.6	14
578	male	3.9	103.7	16.5	55.5	15.3436	90	92	54	8	6.2	4	9.9	70	24.6	8.3	8.6
579	female	3.6	101.4	17.8	54	17.3119	101	109	58	8.3	6.9	3	14.4	70	26.6	43.3	18.8
580	female	3.3	99.9	14.9	50.5	14.9298	113	106	63	9.2	7.5	2	19.8	60	34.3	6.1	12.6
581	male	3.5	99.8	15.2	51	15.261	112	96	52	8.4	7	4	7.1	45	40.1	23.4	8.2
582	female	3.2	95.6	13	48	14.2242	107	108	57	8.4	7.5	4	8.2	40	49.5	5	14.8
583	male	3.1	107.3	17.8	53	15.4604	89	112	58	8.2	7	4	15.6	60	52.4	15.8	14.2
584	male	3.7	105.6	17	55.5	15.2448	133	97	54	8.1	6.7	5	14.7	58	54.2	5.3	3.6
585	male	3.4	98.2	14.5	51	15.0364	100	89	49	7.3	6.4	3	6.3	80	10.1	3.4	8.8
586	female	3.4	94.9	11.7	58	12.9913	102	91	62	8.3	7.6	2	4.8	78	14.7	22.2	10.4
587	female	3.3	102.4	16.2	51	15.4495	115	99	63	7.5	5.5	2.5	12.1	66	16.1	8.7	17.1
588	female	3.5	102.9	16.5	52	15.5831	65	99	60	7.2	5.9	3	11.4	55	18	3.3	2.7
589	male	3.1	100.3	17.7	54	17.5943	110	105	67	8.1	5.6	4.5	13.6	63	21.9	4.7	9.1
590	male	3.4	112.7	24.4	58	19.2106	83	118	66	7.8	6.2	4.5	16	70	25.9	10.7	3.9
591	female	3.2	99.8	16.1	52	16.1646	110	92	56	7	6.5	3.5	13.8	70	35.8	10.3	12.7
592	female	3.3	97.7	13.9	49	14.5622	101	96	60	9.7	7.1	3	15.1	55	57.3	3.8	14.9
593	male	3.1	104.3	21.6	58	19.8557	83	103	68	8	6.1	5	11.2	65	19.2	7.2	10.4
594	male	3.2	105.4	17.4	55.5	15.6628	68	83	55	6.9	6.2	3	13.8	71	11.9	8.1	0.4
595	male	3	96.8	14.3	50.5	15.2611	92	94	51	7.7	7.8	3	14.5	39	25.6	8.4	8.7
596	female	3.3	98.4	13.8	47.5	14.2524	104	86	58	8	6	2	7.8	58	45.2	12.4	14
597	female	3.3	104.7	17.4	52.5	15.8729	80	83	49	7.8	6	3.5	11.4	52	30.6	3.7	9
598	male	4	109.5	19.1	57	15.9296	97	101	59	7.1	5.8	4	6.4	100	6.5	7.1	7.5
599	male	4.7	110.5	20.6	58	16.8711	108	110	71	7.1	5.3	2.5	8.7	94	10.7	25.3	15
600	male	4.6	100.5	17.5	56	17.3263	74	110	61	8.1	5.8	4.5	7.3	89	12.6	8.2	6.4
601	male	4.8	107.5	16.6	52.4	14.3645	108	85	57	8.2	5.9	4.5	18	76	14.8	7.2	6.3
602	male	4.7	116.5	18.9	52.8	13.9255	83	91	75	7.6	5.9	3	8.9	87	17.5	5	-2.3
603	male	4.3	111.2	20	54	16.1741	81	103	63	7.7	5.4	3.5	5.7	74	60.4	7.3	-2.7
604	male	4.7	107.6	18.2	59	15.7198	115	104	68	6.5	5.7	5.5	5.5	89	8.2	10.5	-3
605	male	4.7	107.6	20.7	60	17.8791	79	117	80	7.1	5.7	2.5	9.6	74	8.2	26.5	12
606	male	4.2	113	19.9	57	15.5846	86	107	73	7.2	4.8	3	6.3	110	14.5	6.1	8
607	male	4	110.6	19.5	54	15.9413	80	99	65	7.4	4.4	4.5	4.8	88	15.5	14.2	4
608	male	4.8	109.3	16.5	58	13.8116	112	104	76	6.5	4.7	7	9.5	94	16.6	32.8	3
609	male	4.2	110.7	20.8	57	16.9734	87	108	73	6.9	5.9	4.5	8.2	82	22.7	12.5	-0.2
610	male	4.2	104	18.3	55	16.9194	115	111	65	6.5	5.9	2	5	67	25.7	11.4	8
611	male	4.3	106.8	20.6	56	18.0603	103	115	75	7.6	6.3	4.5	12.8	72	41.1	2.7	7
612	male	4.2	110.9	22.7	60	18.4571	104	99	46	7	6	2	5.6	116	41.4	5.7	8.5
613	male	4.2	116.4	19.9	57	14.6875	89	106	68	6.7	4.8	5	6.7	94	86.3	16.8	0
614	male	4.2	108.2	20.2	56	17.2543	98	102	60	8	6.3	4	9.5	75	141.1	5.4	-2
615	male	4	103.4	18.9	57	17.6775	77	114	60	7.1	5.1	5.5	4.9	98	150.5	11.1	10.5
616	male	4.4	104.5	17.4	54.3	15.9337	92	110	69	6.3	5.5	3.5	5.9	99	5.5	13.4	12.3
617	male	4.2	107.8	17.2	54.6	14.801	87	85	49	6.3	5.7	4.5	9.4	100	8.4	28.6	19.4
618	male	4.5	114.8	20.8	58.5	15.7826	87	114	70	7.5	7.6	5	6.1	80	17.4	21.7	1.9
619	male	4.2	118.4	27.1	64.4	19.3315	99	116	63	6.3	5.7	10	6.9	100	20.1	20.8	2
620	male	4.1	101.6	15.7	53.5	15.2094	95	95	54	7.5	5	2.5	10.9	77	29.7	7.6	14.1
621	male	4.5	117	28.5	67.7	20.8196	121	121	78	6.6	6.9	3.5	9.6	85	30.9	10.3	5.4
622	male	4.6	113.5	21.1	58.6	16.3791	104	113	72	7.1	6.9	4.5	8	80	35.6	19.6	4.5
623	male	4.9	108.4	18.7	54	15.9141	103	111	63	7.5	6.3	3	6.7	80	9.7	9.6	3.3
624	male	4.5	110.1	20	55.4	16.4989	103	111	70	6.7	6.1	4.5	6.7	93	12.5	7	14.1
625	male	4.5	107.3	15.6	52.8	13.5496	76	106	65	7.2	6.1	4.5	5.6	86	27.1	23.1	2
626	male	4.6	112.7	21.1	53.6	16.6125	95	114	67	6.4	5.2	5.5	6.3	113	31.5	12.5	14.1
627	male	4	111.2	18.3	50.8	14.7993	51	114	74	6.6	5.7	3.5	5.6	85	63.6	21.8	-0.1
628	male	4.4	113.6	23.5	60.4	18.2101	101	106	70	6.8	5.8	5.5	6.3	101	20.4	6	-0.5
629	male	4.9	105.2	16	52.2	14.4573	124	104	56	7.9	6.1	6	7.1	80	29	25.6	5.3
630	male	4.1	104.5	18.2	55	16.6663	72	87	66	7.5	6.5	3	5.2	85	18.2	4.5	15.3
631	male	4.2	113.2	18.8	53.2	14.6712	79	92	64	7.3	5.4	5	6.3	102	26.4	42.2	0.5
632	male	4.4	107.1	16.9	57.2	14.7336	91	98	63	6.8	5.4	5.5	6.4	90	6.9	48.9	7.7
633	male	4.1	105.7	17.5	51.8	15.6635	103	93	60	7.2	5.8	4	8.2	97	11.4	6.5	7.1
634	male	4.5	112.6	21.8	53.2	17.1941	103	97	48	7.1	5.6	2.5	7.1	75	14.2	33.1	13.1
635	male	4	106.4	19.9	53.5	17.578	87	96	59	6.6	5.2	5	6.9	95	16.1	11.9	5.9
636	male	4.1	111.6	23.3	59.5	18.708	93	111	76	6.9	5.5	4	7.3	90	27.3	9.3	13
637	male	4.2	108	17.5	64	15.0034	124	120	76	7.3	5.4	7	14.3	110	37.3	24.4	12.2
638	male	4	101.6	14.7	54.5	14.2407	73	135	119	6.6	5.1	8	6.6	115	47.1	23.5	14.6
639	male	4.2	112.5	23.5	62.6	18.5679	105	109	64	8.4	6.3	6.5	7.6	85	7.2	8	4.1
640	male	4.9	115	20.5	54.6	15.5009	102	127	100	8.1	5.2	6	6.1	130	7.4	8.8	1.8
641	male	4.2	105	18.5	55.6	16.78	100	116	70	9.6	6.6	4.5	4.6	110	12	9.5	3.7
642	male	4.1	103.8	16	50.6	14.85	81	92	56	8.4	5.5	4	4.8	110	22.7	7.9	1.4
643	male	4.9	105.1	17.2	52.4	15.5712	97	89	48	9.4	6	3.5	6.8	90	27.7	17.1	2.7
644	male	4.3	103.2	17.6	54.6	16.5254	105	104	58	10.4	5.7	6	5.1	75	32	16.2	10
645	male	4.2	109.8	17.5	53	14.5155	107	111	69	7	5	4.5	5	112	6.8	9.9	5.2
646	male	4.2	107	17.6	56.8	15.3725	86	104	63	7.6	5.1	5	6.6	79	8	11.6	8.8
647	male	4.8	112.3	19.1	56	15.1452	92	112	70	6.8	5.2	4	5.2	115	8.3	26.5	5.3
648	male	4.7	108.7	20.7	58	17.5191	104	102	57	6.8	5	6.5	5.6	98	8.8	12	9
649	male	4.3	119.4	25.1	59	17.6062	86	106	62	6.6	5.3	3.5	7.4	87	11.8	32.5	4.2
650	male	4.7	112.5	17	53.5	13.4321	99	92	56	8.4	6.5	4	5.4	75	12.2	7.3	6
651	male	4.1	105.2	17.5	54.5	15.8127	82	92	41	6.1	5.5	6.5	4.7	108	12.7	9.5	12.9
652	male	4.8	108.1	22	62	18.8266	68	104	55	6.5	4.6	7.5	5.7	110	18.2	27.2	15.4
653	male	4.7	108.6	17.4	54	14.7533	70	86	45	6.8	4.5	6.5	4.9	124	21.3	23.9	11.3
654	male	4.4	109.3	17.3	53.5	14.4812	98	86	51	7.4	5.9	3.5	6.3	82	30.6	16.3	8.3
655	male	4.8	106.5	17	53.6	14.9882	81	83	51	6.4	5.5	9	4.6	100	5.6	5.6	12
656	male	4.2	101.7	15.8	53.6	15.2762	100	103	67	9	5.7	3	6.9	83	6.5	22.1	11
657	male	4.8	110.5	18.6	54	15.2331	55	88	52	7	5.2	5.5	9	75	18.3	5.1	3
658	male	4.4	105.9	17.3	52.6	15.426	89	92	58	7.3	5.2	6	4.7	100	68	13	4.2
659	male	4.1	112.6	19.8	53.6	15.6167	80	116	56	7.1	6.3	3.5	11.5	70	95.6	5.1	0.5
660	male	4.2	108.5	18	55	15.2902	79	99	67	6.9	5.3	4	4.3	125	3.5	10.2	10.2
661	male	4.6	113.1	19.7	55.5	15.4007	81	95	64	6.6	5.6	7.5	5.2	110	8.8	29.8	7
662	male	4.6	100.1	15.8	54	15.7684	100	105	66	6.5	5.7	6.5	4.5	95	12.8	9.4	21.4
663	male	4.4	102	14.8	57	14.2253	97	92	56	8.3	7.3	2.5	5	105	30.5	9.5	11.5
664	male	4.4	110.3	18.4	53.6	15.124	96	92	63	6.3	5.2	3.5	5.8	91	3.5	16.9	7.1
665	male	4.3	118.7	23	59.8	16.324	117	110	67	6.3	5	4.5	7.1	89	11.5	24.5	11.3
666	male	4.1	107.2	16.4	51	14.271	104	100	52	6.4	5.2	8.5	5.4	103	16.3	29.9	9.3
667	male	4.1	103.8	16.3	52.5	15.1284	104	92	59	6.9	5	8.5	5	109	16.8	22.7	7.7
668	male	4.6	110.5	18.7	57	15.315	91	95	57	6.1	5	4.5	6	104	17.8	19	8.5
669	male	4.4	109	18.5	52.2	15.5711	86	98	49	6.3	5	5	6.1	120	19.6	7.9	8.1
670	male	4.6	107.3	18.1	53.2	15.721	105	103	60	6.7	5	4.5	6.7	84	19.9	20.8	4
671	male	4.8	111.2	21.3	57.2	17.2254	99	97	55	6.3	5	6.5	8.4	101	88.2	28.6	12.5
672	male	4.7	101.5	15.1	51	14.657	90	86	55	6.3	5.7	4.5	5.2	90	11.1	8.8	8.6
673	male	4.4	115	21.8	55	16.4839	70	102	71	6.1	4.7	5	5.7	120	14	20.9	12.5
674	male	4.7	109.2	28.3	53.8	23.7324	71	120	66	6.3	5.1	4.5	5.7	112	14.9	34.8	5.6
675	male	4.2	109.5	19.1	50.4	15.9296	86	88	57	6.7	5.1	5	5.6	110	19.1	4.8	12.1
676	male	4.3	111.2	19.9	54	16.0932	108	111	68	6.3	5.4	3.5	9.6	80	33.4	6.7	3.8
677	male	4.3	111.5	18.3	53	14.7198	90	97	64	8.1	7	3.5	11.5	50	39.6	3.5	9.6
678	male	4.6	105.7	17.1	51.2	15.3055	55	98	58	6.5	5.7	4	5.5	92	63	3.2	14.4
679	male	4.9	107.8	18.9	56	16.2639	91	101	53	7.5	5.6	2	12.6	84	19.6	9.1	15.3
680	male	4.2	109.2	19.8	56	16.6043	99	98	55	5.8	5.3	4	6.5	118	20.7	18.9	13.2
681	male	4.9	105.7	16.6	55	14.8579	82	74	39	6.8	5.3	7	6	91	22.7	3.4	6.1
682	male	4.1	109.8	18.3	53	15.1791	102	83	57	6.8	5.5	6.5	6.3	90	47.1	5	5.3
683	male	4.6	106.8	20.8	56.2	18.2356	100	111	72	6.2	5.3	9	8.2	96	9.9	20.2	9.3
684	male	4.1	105	15.1	52	13.6961	111	101	63	6.7	5.7	4	4.4	75	14.7	15.8	4.3
685	male	4.7	107.5	17.8	54	15.4029	112	96	51	7.2	5.5	4	6.2	90	15.9	6.7	12.5
686	male	4.7	107.2	17.5	53.8	15.2282	133	104	66	6.6	5.1	3	5	110	17.9	14.1	7.3
687	male	4.8	111.6	18.1	53.5	14.5328	80	98	57	7	5.5	7	5.4	90	18.9	15	6
688	male	4.8	113.3	21.2	56.8	16.5149	89	107	63	7.4	5.7	5	6.7	96	23.1	25.3	9.6
689	male	4.7	115.6	21.4	57.2	16.0139	105	110	71	6.7	5.2	3.5	6.8	75	28.4	37.5	5.4
690	male	4.2	114	19.7	55.6	15.1585	112	100	70	7.8	6.3	2.5	7.6	84	33	5.7	9.8
691	male	4.6	110.4	17.4	55	14.2761	93	92	58	7.9	5.1	3.5	6.7	74	13.8	16.3	0.9
692	male	4.8	110.2	18.2	55	14.9868	84	98	55	7.1	6.1	3.5	8.9	77	29	3.5	5.4
693	male	4.8	108.2	19.8	58	16.9126	67	104	65	8	6.6	3.5	5.3	84	10.7	11.3	0
694	male	4.5	118.1	20.8	59.6	14.9129	78	102	57	6.9	4.7	6.5	7.7	88	11.5	14.7	3.5
695	male	4.7	109.4	19.1	58	15.9587	111	126	77	7	5.7	4.5	11.1	85	12.3	8.8	9.5
696	male	4.1	103.2	14.9	51.5	13.9903	116	80	50	7.4	5.7	3	5.1	53	13.7	16	10.1
697	male	4.7	108.2	19.7	56.2	16.8272	94	107	66	7.2	6.6	3.5	6.2	87	14.2	10.5	5.6
698	male	4.6	111.3	16.6	53.5	13.4004	107	94	54	7	5.4	3	4.9	97	16.9	7.1	0.5
699	male	4.3	110.5	18.4	54.5	15.0693	102	92	52	6.9	4.7	4	5.2	113	16.9	7.5	7
700	male	4.7	107.6	18.2	57.4	15.7198	92	82	45	7	5.4	3.5	4.7	104	29.5	4.1	4.5
701	male	4.3	105.7	17.2	52	15.395	86	100	70	6.2	4.6	6	5.1	105	8.5	60	10.2
702	male	4.6	114.2	21.7	56	16.639	110	111	70	5.9	5.1	4	4.7	93	13.1	32.9	4.4
703	male	4.7	105.4	15.8	51.5	14.2225	93	127	72	6.8	5.7	3	8.6	95	14.4	10	5
704	male	4.3	107.4	17.8	57	15.4316	91	106	41	6.9	5.7	4.5	4.6	95	20.5	9.9	6.6
705	male	4.6	112.6	21.8	59	17.1941	96	128	75	6.6	5.2	4.5	4.8	71	25.2	8.7	17.3
706	male	4.5	105.5	17.5	56	15.7229	78	96	64	7.1	5.8	4	4.6	65	26.2	10.4	5
707	male	4.4	113.5	20.7	59	16.0686	66	107	68	7.4	6.1	3.5	10.9	83	26.2	2.3	-8
708	male	4.7	120.2	23.6	59	16.3344	72	92	56	6.7	4.2	7	7.2	90	3.6	6.8	10.8
709	male	4.7	107.9	19.6	56.5	16.835	95	101	53	6.2	6.7	2	5.3	135	4.1	11	3.6
710	male	4.8	106.5	16.8	52.5	14.8119	96	96	55	6.9	5.7	4.5	5	86	6.9	16.7	14
711	male	4.5	110.5	18.3	54	14.9874	107	99	58	6.9	6.2	4	6.9	85	13.2	12.4	4.4
712	male	4.5	107.6	18.1	53.8	15.6334	95	94	57	6.5	5.1	7	5.6	82	5.6	7.2	5.4
713	male	4.6	114.3	19	53	14.5432	104	103	60	6.4	5.3	6	5.8	115	6.4	37.3	11.5
714	male	4.7	109.2	17.4	54.2	14.5916	89	94	57	6.9	5.8	4.5	9.9	87	12.5	3.7	8.1
715	male	4.7	103.8	16.3	51.4	15.1284	88	97	48	8.3	5.8	4.5	7.3	95	15	17.9	4.5
716	male	4.3	104.8	18.5	56.2	16.8442	87	138	92	6.8	6.5	4	8.3	85	15.1	5	12
717	male	4.8	111.7	19.7	54.5	15.7892	93	87	53	6.3	5.3	6.5	9.5	90	16.7	3.6	4.4
718	male	4.9	105.3	16.2	51	14.6103	83	88	59	7.1	5.2	4	7.3	90	20.1	9.2	11.2
719	male	4.1	104.6	18.4	58.2	16.8172	96	96	58	7.1	6.5	5.5	5.4	76	35.7	7.4	9.3
720	male	4.6	110.1	18.3	55.5	15.0965	103	94	59	6.4	5.3	5	4.9	80	3.3	34.4	3.6
721	male	4.3	103.7	17	55	15.8085	101	102	59	7.2	5.8	7.5	5.1	90	5.6	57.8	2.1
722	male	4.5	106.2	18.3	54	16.2256	101	108	49	7.2	6.2	4	10.5	91	11.4	139	4.1
723	male	4.2	105.8	17.5	52.8	15.6339	109	99	52	7.2	6.2	4	8.3	70	18.5	4.1	3.3
724	male	4	113.7	19.8	56.5	15.316	95	122	72	7.3	5.8	4	7	90	21.9	11.5	7.4
725	male	4.6	108.5	19	54.8	16.1397	79	108	50	6.5	5.8	6.5	4.1	85	6.5	29.9	8.7
726	male	4.1	106.9	15.3	52.2	13.3886	54	76	38	7.1	6.3	5	12.9	100	15.6	50.9	13.3
727	male	4	111.7	18.3	55.6	14.6671	41	91	50	7.2	5.3	5.5	17.1	115	17.8	5.7	10.5
728	male	4.2	108.4	19.7	56	16.7652	77	119	61	6.5	5.9	5.5	5.3	110	26.1	21.2	6.5
729	male	4.7	118.7	23.2	59.2	16.4659	93	102	64	6.7	5.3	5.5	4.6	115	28.9	8.8	7.4
730	male	4.1	109.6	19	56	15.8173	77	95	51	7.4	6.9	3.5	6.9	85	31.7	8.9	8
731	male	4.8	105.2	15.7	51.6	14.1863	88	95	63	6.2	5.7	6.5	7.8	110	5.9	8.5	10.3
732	male	4.1	106.8	20	55.6	17.5343	100	102	63	7.5	6	4	4.8	90	7.2	43.4	0.7
733	male	4.1	108.4	19.9	56.8	16.9354	85	101	47	6.4	4.9	4	7.6	98	7.3	10.4	9.2
734	male	4.7	120.3	28.6	63.8	19.7622	99	110	61	7.5	5.7	6.5	7.7	80	19.8	9	1
735	male	4.5	112.1	26.2	63.6	20.8492	97	110	63	7.2	4.8	7.5	5.8	85	23.3	14	11.7
736	male	4.5	113.2	20	59.5	15.6076	108	120	68	6.3	4.9	5.5	5.9	92	16.1	15	-2.1
737	male	4.2	103.5	15.5	52	14.4694	92	100	63	6.5	5.7	3.5	10.2	75	19.9	50	10.1
738	female	4.4	109.5	19.5	53.4	16.2632	70	94	46	7	5.5	2	7.4	80	10	5.6	14
739	female	4.8	106.4	19.5	53.9	17.2247	95	96	62	6.6	5.2	4.5	5.1	97	11.4	32.5	11.4
740	female	4.1	98.5	14.3	50.2	14.7388	99	88	65	7.3	5.4	4	4.7	99	16.8	23	12.5
741	female	4.1	101.3	15.4	52	15.0073	73	87	54	8.1	6.4	3.5	5.3	73	31.2	28.8	5
742	female	4.5	103.2	16.2	51.4	15.2109	106	121	80	6.7	5.3	3.5	4.5	95	33.2	15.6	9.8
743	female	4.7	107	15.5	52	13.5383	102	105	69	7.1	5.9	3.5	6.4	88	47.4	13.1	9.8
744	female	4	106.8	17.8	52	15.6055	103	98	63	7.6	5.1	2.5	4.6	80	62.5	58.2	14.6
745	female	4.1	106.4	16.4	50.6	14.4864	99	83	60	7.9	5.2	3.5	8.1	77	100.4	31.6	8.2
746	female	4.4	105.6	16.2	50	14.5274	96	93	66	7.2	5.5	6	5.5	105	7.4	12.5	10
747	female	4.6	104.1	15.2	53	14.0263	50	102	85	6.4	6.1	3.5	6.1	98	16.1	8.1	11
748	female	4.8	109	19.4	57	16.3286	91	99	63	6.6	5.8	4	4.7	83	19	10.1	12.5
749	female	4.3	103.5	17	55	15.8697	102	113	77	7	5.8	5	6	88	20.8	13.1	18
750	female	4.8	111.2	18.8	55	15.2037	71	117	74	6.8	5.2	3.5	6.6	98	24	15.8	19.5
751	female	4.9	98.6	15.2	50	15.6347	87	98	59	7	5.3	3	6	86	30.2	30.9	14
752	female	4.4	107.2	18.7	55	16.2724	86	99	62	7.6	5.5	5	6.8	83	33	10.8	10
753	female	4.1	104.2	21.9	58	20.1701	93	89	56	7.6	5.4	4.5	6.5	74	41.7	9.1	16
754	female	4.3	109.2	17.8	51	14.9271	66	86	58	7.5	6	3.5	6.8	78	42.8	20.9	11.5
755	female	4.4	104.5	17.5	54	16.0253	100	114	80	7.8	6.4	3.5	5.7	75	53.4	27.2	12.5
756	female	4.3	107.7	18.5	55	15.9493	105	119	77	7	5.9	4	4.9	83	59.3	45.9	14
757	female	4.1	105.6	19.7	54	17.666	109	109	74	7.1	5.8	3.5	9.7	77	71.9	38.4	15
758	female	4.1	111.3	17.8	54	14.3691	90	104	71	7.7	5.7	4.5	11.7	77	80.5	10.1	14.5
759	female	4.6	107	22.1	58	19.303	77	128	73	8.1	5.8	4.5	5.7	92	90.6	10.6	15
760	female	4.3	99	14.6	50	14.8964	106	107	73	6.7	5.5	7	9.8	86	181.8	37.7	14
761	female	4.1	101.4	18.9	51.2	18.3817	108	100	77	7.3	5.8	3.5	5.1	72	19.9	7.3	18.5
762	female	4.2	112.2	22.8	57.6	18.1113	46	117	77	6.6	5.4	2.5	5	85	57.1	67.8	12.4
763	female	4.2	105.8	17.5	52.3	15.6339	105	125	71	6.2	5.4	4.5	6	102	9	42	7.4
764	female	4.9	111.7	19	55.1	15.2282	103	99	64	6.3	5.6	5	6.1	95	13.7	69.9	14.1
765	female	4.4	97.5	13.9	49.3	14.622	100	78	51	7.1	6.2	3	7.3	80	14.4	24	1.4
766	female	4	124.4	24	56.2	15.5085	116	109	66	6.4	5.5	3.5	8.7	75	16.7	21.3	17.5
767	female	4.3	105.1	18.8	55	17.0197	104	110	63	8.8	7.5	3	7.2	70	12.9	48.6	14.3
768	female	4.9	112.7	22	58.1	17.3211	100	93	63	7.2	6.5	3.5	8.7	94	17.9	28.9	17.5
769	female	4.1	104.8	17.6	51.5	16.0247	84	86	55	9.1	7.1	2.5	9.8	82	20.6	64	6.5
770	female	4.7	103.1	16.3	52	15.3345	101	99	60	7.9	6.4	2.5	5.9	60	26.7	55.6	10.9
771	female	4.5	107.4	18.8	55.2	16.2986	95	95	63	8	7	3.5	7.5	63	26.7	98.3	14.8
772	female	4.7	105.9	16.8	50.4	14.9802	102	94	49	7.3	6	1	5.1	85	10.2	8.9	0
773	female	4.7	106.1	16.6	51.8	14.7461	102	108	57	6.9	5.6	3.5	5.3	105	19.4	4.5	14.7
774	female	4.4	101.4	14.8	48.2	14.3941	93	109	69	7.4	6	3	5.8	98	27.4	11.7	18.7
775	female	4.8	105.2	16.3	49.8	14.7284	100	86	49	7	5.9	3.5	5.9	79	27.6	8.7	11.3
776	female	4.4	109.6	16.7	51.2	13.9026	99	85	52	6.8	6	4.5	4.2	86	34.7	7.3	7.4
777	female	4.7	96.4	14.2	51	15.2804	107	80	53	7.2	5.8	4	6.6	98	126	24	7.5
778	female	4.4	110.5	18.7	56.8	15.315	105	97	54	6.9	5.9	3.5	6.2	87	14.6	42	13.2
779	female	4.1	104.6	16	53.2	14.6237	96	96	59	7.3	6.3	4	7.6	85	17	120.7	6.6
780	female	4.2	103.5	16.1	52	15.0295	123	90	51	7	6.1	3	6	95	103.3	20.1	5.3
781	female	4.2	107.5	16.8	56.8	14.5376	86	107	74	7.2	5.3	5	4.7	90	12.5	52.4	16.2
782	female	4.3	113.5	25.2	54.5	19.5618	111	101	41	6.8	5.2	4	6.4	95	22.4	51	17.9
783	female	4.5	110.9	17.9	58	14.5543	106	88	60	7.2	5.2	5.5	11.6	92	23	41.6	16.2
784	female	4.5	108.8	19.6	53	16.5576	116	110	68	7.7	5.9	4	14.8	95	23.9	13	6.8
785	female	4.5	115.4	20.5	49	15.3937	105	101	71	6.5	5.4	4.5	6.6	103	24.3	42	17.9
786	female	4.3	115.2	24.4	57.5	18.3859	113	111	76	7.1	4.8	4	13.4	103	26.3	3.2	13.2
787	female	4.6	104.4	15.7	59	14.4045	102	98	60	6.9	5.5	4	8.6	85	46.8	8.4	15.6
788	female	4.5	105	15.9	50.5	14.4218	95	89	50	7.2	5.5	3.5	9.2	90	51.1	3.8	7.4
789	female	4.3	109.7	16	49.8	13.2956	113	84	57	8.3	5.4	4	4.7	75	8.9	10.8	6.9
790	female	4.5	107.3	17.1	51.6	14.8524	103	93	50	9.1	6	4.5	5.1	75	23.6	37.5	4.6
791	female	4.4	113.7	17.6	52.2	13.6142	127	99	56	7.9	6.2	4.5	5.5	85	26.8	8.5	5.5
792	female	4.3	109	17.5	53	14.7294	109	86	55	8.3	5.7	4.5	7	80	39	44.3	4.7
793	female	4.8	108.3	17	54	14.4941	75	84	35	7.5	6.2	3.5	5.4	98	10.7	46.2	11.1
794	female	4.1	109.6	17.2	53	14.3188	44	99	70	7.8	6	3	5.7	98	10.9	8.5	14.6
795	female	4.2	110.7	21.3	57.8	17.3814	74	86	50	7.5	5.4	5.5	4.7	88	11.1	36.1	13.2
796	female	4.6	106.2	17.3	54.5	15.339	60	91	42	7.3	5.8	3.5	5.2	92	11.3	30.7	12.4
797	female	4.1	108.3	17.1	50.4	14.5794	68	84	42	6.6	4.9	4	5.2	108	11.9	29.7	14.6
798	female	4.3	113.2	17.7	53	13.8128	94	101	56	7.8	4.9	5	5.6	108	13.5	52.1	11.5
799	female	4.3	111.6	23.8	60	19.1095	96	111	81	7	5.3	4.5	7.7	94	14.6	29.6	13.2
800	female	4.2	111.3	22.1	61.8	17.8403	79	104	56	7.4	5.6	4.5	5.1	90	15.7	4.4	8.5
801	female	4.9	107.1	17.9	55	15.6054	79	91	64	7.9	6	4	5.7	110	17.3	10.5	10.3
802	female	4.7	113.1	22.4	60	17.5115	89	126	61	7.5	4.8	5.5	7	85	24.7	32.9	10.4
803	female	4.1	104.9	16.8	53.5	15.2672	67	86	51	7.8	5.9	4	5	90	26.2	32.6	15.3
804	female	4.5	108.2	17	51	14.5209	88	76	49	7.2	5.8	4	5.4	86	33.6	11.2	10.4
805	female	4.1	103.6	15.5	50.6	14.4415	101	95	60	6.4	5.5	3	6.7	100	8	9.1	6
806	female	4.7	105.2	18.7	56	16.897	92	105	67	6.9	4.8	6.5	5	90	8.5	8.7	15
807	female	4.2	108.8	15.6	50	13.1785	101	92	63	7.4	5.1	3	5.8	80	10	32.9	10.5
808	female	4.4	105	18.2	53.8	16.5079	94	94	56	6.4	5.6	5	4.7	81	10.8	43.1	11
809	female	4.8	106.6	17.8	54.2	15.6641	85	104	53	6.7	5.4	3	4.5	85	11.2	7	14.3
810	female	4.3	112.2	18.8	54	14.9339	82	92	54	7.6	5.9	4	5.3	80	20.9	18.2	10.6
811	female	4.6	111.9	18.3	55	14.6147	94	96	55	6.9	4.8	5	5	80	27.7	32.3	8.8
812	female	4.7	105.5	17.2	55.6	15.4534	100	99	59	6.7	5.4	4.5	5.7	90	28.7	11	14.4
813	female	4.2	110.1	17.8	52.6	14.684	78	91	56	6.3	5.8	3.5	9.5	110	36.7	8.3	17.1
814	female	4.5	104	16.4	50	15.1627	103	126	69	7.2	5.5	6	6.3	100	7.7	21.3	9.5
815	female	4.1	112.9	19.7	55.5	15.4553	110	92	63	7	5.7	3.5	5.3	120	8.6	24.2	15.1
816	female	4.7	110.8	18.5	53	15.0693	103	111	64	7.2	5.5	4	6.2	105	12.6	9.9	21
817	female	4.5	115.5	21.7	58	16.2666	107	107	66	7.3	5.2	3	5	115	16.7	18.7	20.1
818	female	4.6	110.1	17.5	52	14.4365	111	101	59	7.7	5.2	3.5	5.7	83	57	39.5	13.5
819	female	4.5	108.4	18	53	15.3184	90	93	56	6.6	6.2	4	5.7	106	9	18.5	9.1
820	female	4.6	109.3	20.5	56	17.1599	76	101	65	7.8	5	5	5.5	84	10.7	23.5	19.9
821	female	4.9	111.9	20.6	56.7	16.4516	82	105	63	7.2	5.8	4.5	7.1	98	12.9	12.8	18.1
822	female	4.1	104.3	15.3	50	14.0645	97	107	57	8.5	6.1	4	7.7	76	14.7	16.3	16
823	female	4.9	112.4	21.3	58.5	16.8596	98	99	63	6.4	5.1	5	6	110	18.9	49.7	13.5
824	female	4.7	106.1	19.1	55	16.9669	72	81	48	6.8	5	5	5.2	89	20.6	20.6	12
825	female	4.2	107.2	17.5	55	15.2282	79	94	49	7.4	5.9	4	7.3	67	29.2	16.9	19.9
826	female	4.6	96.7	14.4	50.2	15.3996	70	106	59	8.7	7.4	2.5	6.5	64	46.2	10.4	8.1
827	female	4	106.2	18.9	55.5	16.7576	121	100	60	7.6	5.5	3.5	7.2	85	91.9	9.8	4
828	female	4.1	111.6	17.7	49.6	14.2117	94	92	71	7.3	5.9	4.5	5.5	97	9.2	9.9	12.6
829	female	4.9	112.1	20.9	51.6	16.6316	74	103	57	6.8	5.6	4.5	4.8	82	15.1	12.4	12.5
830	female	4.5	110.2	18.6	50	15.3162	91	103	60	7	5.5	3.5	6.1	96	15.4	16.3	8.1
831	female	4.4	111.2	16.2	49.4	13.101	90	123	52	7.1	5.7	3.5	4.1	70	17.2	31.3	6.8
832	female	4.4	113.5	21.1	53.4	16.3791	78	103	56	6	5.4	3.5	5.8	95	19	22.3	9
833	female	4.2	109.8	20.8	53	17.2528	69	96	79	6.8	5.7	5	6.2	75	45.7	4.3	11.5
834	female	4.1	110.6	17.4	51.5	14.2246	88	87	46	6.9	5.5	3.5	9.2	71	22.4	15	16.5
835	female	4.4	109.1	18.3	52	15.3745	94	96	55	7.4	5.2	4.5	7.2	91	22.7	26.3	8.7
836	female	4.6	108.4	18.4	51.5	15.6588	95	118	94	7.7	5	4	6.4	74	34	5.3	10.3
837	female	4.8	112.2	16.6	52	13.1863	114	100	50	6.4	5.3	3.5	9.9	72	50.7	13.8	15.2
838	female	4.3	106.7	16.8	52	14.7564	107	92	50	7.2	5.8	3.5	10.1	64	60.9	8.9	16.6
839	female	4.2	108	16.4	50	14.0604	96	84	52	8	5.1	3	7.2	85	182.7	12.8	6.2
840	female	4.4	113.3	18.5	51.2	14.4116	110	113	66	7.5	6	5.5	6.8	75	8.1	20	15.2
841	female	4.6	116.8	23.2	55.6	17.006	121	106	66	7.2	6.1	3.5	7.4	89	13.1	38.9	14
842	female	4.4	111.4	24.1	57.6	19.4199	92	104	55	8	5.8	3.5	8.4	65	15.4	21.6	8.5
843	female	4.6	100.6	15.3	51.6	15.118	94	117	79	7	5.7	3.5	7.7	75	16.1	7.6	12.6
844	female	4.2	108.3	18.9	54.4	16.1141	120	90	62	7	6	3.5	6.6	70	20.3	34.7	3
845	female	4.7	112.8	21.5	56.8	16.8974	99	96	74	7.2	6	4.5	8.2	90	21.5	30.2	11.1
846	female	4.7	102.4	15.6	51	14.8773	100	96	59	7.3	5.8	4.5	6.2	85	29.3	14.8	5
847	female	4.4	105.7	17.8	52.4	15.932	86	97	56	9.1	6.4	2.5	7	60	73.1	23.8	8.3
848	female	4.2	105.9	19.2	55	17.1202	95	98	63	6.8	5.8	2.5	4.6	89	11	77.2	14
849	female	4.8	109.3	18.9	55	15.8205	66	99	66	7.2	6.6	4	5.2	100	13.5	33.2	15
850	female	4.1	105.9	17.4	52.2	15.5152	105	96	55	7.6	5.9	3.5	5.6	88	17	20.8	16.2
851	female	4.6	104	14.9	52	13.7759	83	98	60	7.5	5.9	2.5	5.5	89	21.7	11.9	12.1
852	female	4.1	102.3	16	53.2	15.2886	88	116	69	7.4	5.6	3	5.4	78	36.6	25.9	13.7
853	female	4.1	109.5	18.2	55.4	15.179	110	95	63	7.2	5.3	3.5	4.8	86	39.2	46.2	10.1
854	female	4.7	107.7	18.5	55	15.9493	88	84	58	6.9	6.2	5.5	6	72	13.7	30.8	7.3
855	female	4.2	106.5	14.9	51	13.1367	114	105	81	7.1	5.8	4.5	6.1	75	15.6	15	12
856	female	4	104.5	13.4	48	12.2708	113	98	56	7.5	4.8	2	8.1	96	27.4	38.5	14
857	female	4.3	105.9	15.9	52.4	14.1777	134	98	60	7.3	5.2	4	7.5	87	29.4	8.4	16
858	female	4.4	107.9	17.9	54.5	15.3748	104	87	50	7.1	5.5	3.5	6.7	65	29.6	37.8	8.5
859	female	4.5	105.1	16.1	52.5	14.5754	109	101	59	8	5.9	3.5	8.2	78	30.4	6.4	11.5
860	female	4.8	105.9	17.7	55	15.7827	111	105	67	7.8	5.4	5	6	81	31.5	12.3	14
861	female	4	109.8	17.5	53.2	14.5155	92	93	51	8.9	5.7	3	6.5	69	36.9	25.8	10
862	female	4.8	104.7	18.9	57.2	17.2412	93	101	58	7.8	5.6	3	7.8	87	44.9	15.1	4.3
863	female	4.1	108.7	15.5	53.6	13.1182	86	91	55	6.8	6.5	4.5	5.4	87	6.4	25.6	10
864	female	4.2	102.8	13.3	53.6	12.5854	125	100	80	7.8	6.8	3	5.4	60	9.9	37.2	10
865	female	4.6	106.3	16.7	51.2	14.7792	66	128	69	7.6	5.7	3.5	5.2	76	10.3	13.3	13.9
866	female	4.4	105.3	17.3	50.6	15.6023	106	127	87	7.6	6.5	3.5	5.4	80	12	8.2	18.5
867	female	4.3	103.4	15	48.6	14.0298	83	114	67	7.5	6.1	4	6.7	95	21.4	36.1	12.1
868	female	4.3	104	16.8	58.2	15.5325	98	86	63	7.6	6.3	3.5	8.5	68	54.2	23.4	12.4
869	female	4.1	104.6	17	55.4	15.5377	71	86	53	7.5	6.3	4	8.6	78	61.6	21.5	9.7
870	female	4.3	113.2	19.4	54	15.1394	106	103	56	6.5	4.6	6	4.2	100	3.5	22	6
871	female	4.4	107.4	17.6	53.9	15.2582	130	104	62	7.2	5.4	4	4.9	80	4.5	92.4	15.7
872	female	4.2	117.1	20.6	57	15.0229	121	107	56	6.6	4.8	5.5	4.7	110	6.7	21	14.2
873	female	4.8	110.7	19.2	54.5	15.6677	85	95	45	7	5.4	5	6.9	90	7.7	41	15.9
874	female	4.3	105.7	17.5	52.5	15.6635	108	112	72	8.2	5.3	3	7.4	96	11.9	71.2	16.6
875	female	4.5	108.4	18	56	15.3184	98	89	57	7.9	5.3	4	15.7	74	12.1	4.8	13.9
876	female	4.6	113.4	22.8	57	17.73	111	104	56	5.9	4.7	5.5	4.1	106	11.2	44	11.1
877	female	4.1	103.1	16.1	52	15.1464	99	91	52	6.5	5.5	5.5	5	85	15.1	22.8	12.1
878	female	4.3	108.4	17.8	54	15.1482	103	100	53	7.2	5.9	4.5	9.4	73	15.3	12.8	16.2
879	female	4.3	105.9	16.1	52	14.356	88	87	56	6.5	5.3	4	9.9	80	15.9	68.3	13.9
880	female	4.4	111.5	16.6	52.8	13.3524	101	94	51	6.6	6.3	5	5	90	16.7	20	15.1
881	female	4.6	102.4	15.7	52	14.9727	106	94	53	7.8	6.9	2.5	11	75	18.9	7.2	17
882	female	4.8	109.1	19.2	54	16.1306	112	92	57	7.6	6.4	3.5	7.5	75	21.5	26.6	7.5
883	female	4.6	108.5	20.1	61.5	17.0741	118	114	67	7.4	5.2	3.5	7.8	73	8.5	8.3	10.1
884	female	4.6	113.5	18.6	55.5	14.4385	109	98	63	8	5.2	5	8.9	81	10.8	16.5	4
885	female	4.3	107.1	19	55.1	16.5644	98	86	52	8	6.8	3.5	5.9	80	13.3	13.9	18.1
886	female	4.6	111.2	18.3	53.5	14.7993	89	86	50	7.1	5.7	3.5	4.2	92	15.7	24.5	15.7
887	female	4.5	106.7	16.7	50.2	14.6686	99	106	59	7.4	5.5	3	11.7	71	17.5	8.4	15.7
888	female	4	113.4	19.9	52.8	15.4749	94	108	57	6.7	5.5	4	6.5	105	9.4	42.3	7
889	female	4.2	108.6	16.5	51.8	13.9902	67	94	52	7	5.6	4	5.2	96	12.6	89.1	13.1
890	female	4.5	106.9	17.7	51.4	15.4888	94	88	57	6.9	6.7	3.5	8.3	83	16.3	68.5	8.2
891	female	4.6	115.2	21	52.2	15.8239	110	103	68	7.3	5.8	5	5.4	108	16.9	58.4	11.1
892	female	4.5	110.1	18.6	54.2	15.344	88	101	52	6.7	5.3	4.5	7.9	105	5.4	25	7
893	female	4.6	101.2	13.3	49.2	12.9865	101	87	51	7.9	5.3	3	5.4	90	13.9	9.4	11.2
894	female	4.6	118.8	18.1	53.8	12.8247	109	104	57	7.2	5.9	2.5	7.9	92	20.2	2.8	17.7
895	female	4.9	105.8	15.7	52.2	14.0258	100	97	59	7.6	5.4	6.5	8.7	90	21.9	39.4	16.5
896	female	4	110.8	19.3	55.6	15.7209	103	91	51	6.7	5.6	4.5	11.2	88	32.7	17	12.4
897	female	4.3	105.1	15.4	51	13.9417	114	102	62	11	6.1	4	7.7	83	30.3	13.9	7.9
898	female	4.3	113.1	20.4	56	15.948	73	107	61	11.8	5.5	4.5	16	80	56.1	69	6.2
899	male	4.1	110	22.4	58.8	18.5124	90	106	64	6.5	5.3	2.5	6.5	105	5	6.8	3.5
900	male	4.6	102.6	16.4	51.2	15.5793	91	92	60	7.6	5.9	4	5.4	78	12	32.7	6
901	male	4.3	109.5	20.7	55.8	17.264	68	108	70	6.2	5	5.5	5.9	105	14.7	68.4	14
902	male	4.6	107.9	18.2	53.8	15.6325	78	136	79	6.8	5.4	6.5	5.2	79	21.4	6.8	4
903	male	4.6	104.5	17.9	51.8	16.3916	85	102	71	6.3	5.4	4	5.9	90	21.8	21.8	8
904	male	4	113	22.8	57.8	17.8557	96	126	76	7.6	5.1	3	6.3	89	22	1.5	6.1
905	male	4.2	105	17.1	53	15.5102	67	102	54	7.4	5.9	2.5	7.5	65	32.1	8	3.1
906	male	4.7	107.1	17.1	52.8	14.9079	98	104	73	6.7	6	2.5	7.7	80	34	7.1	5.7
907	male	4.3	102.5	16.4	52.6	15.6098	102	102	66	8.1	6.3	5.5	7.9	82	37.2	7.9	8.9
908	male	4.1	105	16.8	51.2	15.2381	72	99	65	6.9	5.6	3	5.9	80	46	5.4	2
909	male	4.8	106.1	19.5	56.8	17.3222	98	92	56	7	6.2	5.5	6.8	72	46.6	15.5	7.9
910	male	4.4	112	22.2	58	17.6977	82	102	63	7.4	5.8	2.5	4.8	79	53	14.9	11.4
911	male	4.9	101	15.4	51	15.0966	83	126	90	7.3	6.5	3.5	13.5	82	69	34.7	7.2
912	male	4.5	103.5	17	54.8	15.8697	93	94	67	7.5	6.2	3	10.3	74	82.8	2.7	10.4
913	male	4.5	98.7	16.7	53.6	17.1428	95	92	56	6.7	5.1	4.5	5	80	93	18.6	5.7
914	male	4.2	103.5	16.7	51.2	15.5896	114	105	70	7.4	6.1	3.5	5.4	80	175.3	7.3	9.8
915	male	4.4	107	19.1	59	16.6827	88	108	79	9.5	6.2	3	14.8	50	12.6	5.7	9.5
916	male	4.1	101.8	16.6	55	16.0182	100	92	69	7.1	6.2	4	5	75	15.5	4.8	2
917	male	4.5	108	19.2	57	16.4609	90	104	52	6.9	5.7	6	5.8	90	15.8	4.7	11
918	male	4.5	102.8	16.2	56	15.3295	93	112	70	8.1	6	5	8.8	80	17.6	11.9	11
919	male	4.7	98.2	16.3	55	16.903	85	117	66	6.5	6.6	3.5	12.2	70	22.7	6.9	3
920	male	4.9	109.3	19.5	57	16.3228	70	124	98	8.9	4.9	5	12	100	27.6	3.8	2.5
921	male	4.6	101.5	16.9	53	16.4042	63	132	113	8.3	6.4	2	5.3	77	27.8	6.8	13
922	male	4.5	97.1	15.9	54	16.8639	89	98	63	9.4	6.4	3.5	7.2	68	28.3	3.9	5
923	male	4.6	108	16.9	55	14.489	64	84	64	7.4	6.7	4	5	87	31.7	7.8	1
924	male	4.7	107.2	19.1	56	16.6205	109	107	58	6.9	5.9	4	6	91	32.5	18.7	8.5
925	male	4.5	106	17.8	53	15.8419	62	91	59	10.5	5.9	3.5	6.8	71	34	8.4	7
926	male	4.1	106	18.4	56	16.3759	88	98	59	7.9	6	3.5	4.8	90	48.6	4.7	8
927	male	4.2	103.2	16.8	53	15.7743	88	93	63	10.2	5.7	2.5	6.5	70	58.3	5.3	5
928	male	4.3	104	15.4	53	14.2382	102	106	64	8.2	6.5	3.5	5.5	75	76.8	10.3	8.5
929	male	4.8	106.2	17.4	55	15.4277	91	99	70	7.5	5.4	4	5.2	85	178.1	5.9	4.5
930	male	4.1	109	19.8	57.2	16.6653	82	111	63	7	5.4	5	5.3	102	10.9	26.8	12.1
931	male	4.7	104.7	19.8	52.8	18.0622	100	91	56	7.3	5.6	3.5	8.2	78	12.9	4	5.2
932	male	4.1	103.3	19.7	54.2	18.4614	79	97	57	7	5.2	4	6.3	70	13	5.1	9.3
933	male	4.7	98.8	18.8	54.2	19.2595	69	83	61	7	5.9	4	6.5	74	14.9	62.5	6.6
934	male	4.4	101.6	19.3	56.5	18.6969	71	107	79	7.3	5.5	4	6.7	78	15.6	2.7	10.2
935	male	4.4	104.9	18.7	52.2	16.9938	75	92	60	7	5.6	3.5	6.2	75	16.1	5.8	14.6
936	male	4.8	103.6	19.9	56	18.541	92	103	59	7.1	5.3	6	6.6	80	20.4	32.1	15.1
937	male	4	104.1	18.8	54.8	17.3483	88	88	55	6.9	5.5	5.5	6.4	90	21.3	8.8	13.1
938	male	4.7	103.1	17.7	52.4	16.6516	88	72	53	6.4	5	7	4.6	66	24.5	10.8	7.7
939	male	4.4	105.8	18.9	52.6	16.8846	95	104	70	7.4	5.4	2.5	7.1	53	24.7	4.4	6.2
940	male	4.4	110	21.6	54	17.8512	97	96	73	8.5	6	2.5	7.4	88	32.4	3	6.1
941	male	4.5	103.6	19.3	57.5	17.982	71	107	79	7.9	5.3	4	7.3	58	33.4	2.9	3.3
942	male	4.6	111.6	22.8	54.2	18.3065	117	115	77	6.8	5.2	4.5	7.3	75	46.9	8.3	9.7
943	male	4	104.2	18.9	54.2	17.4071	94	113	59	7.4	6.2	4.5	7.3	71	52.3	7.3	2.3
944	male	4.7	104.8	19.7	60	17.9367	118	99	66	7.7	5.5	2.5	23.9	57	65.8	1.5	5.8
945	male	4.6	101.5	18.5	53.5	17.9572	100	109	68	8.2	7.5	2.5	21.1	52	71.8	6.5	8.1
946	male	4.1	101.3	17.2	53	16.7614	122	89	59	8.7	6.3	4	12.7	68	5.9	2.7	9.1
947	male	4.7	100.6	15.7	52	15.5133	101	102	73	6.8	5.4	5	5.3	85	10	4.7	9.7
948	male	4.2	106.6	18.1	55	15.9281	76	121	59	6.9	5.5	3.5	9.1	87	10	4.8	2.6
949	male	4.4	102.2	17.2	53	16.4675	92	92	53	7.1	6.2	3	13.4	80	10.8	5.7	8.7
950	male	4.4	99	15.1	53	15.4066	93	86	41	9.3	6.3	3	11	65	11.4	4.3	7.3
951	male	4.4	98.3	14.1	53	14.5919	109	112	66	7.5	6.2	5	7.5	64	14	5.3	8
952	male	4.4	107	16.1	53	14.0624	114	97	61	6.9	6.2	5	7.1	69	14.3	4.9	8.4
953	male	4.2	100.4	19.1	54	18.9481	86	95	58	7.5	7.4	4	8.3	100	15.5	13.5	8.7
954	male	4.3	106.2	17.9	54	15.871	119	107	70	6.5	6.1	5	7.6	87	16.2	17.6	14.8
955	male	4.9	105.1	19.3	55	17.4724	83	104	63	7.5	6.5	5	7.1	83	17	10.9	11.4
956	male	4.1	102	14.1	55	13.5525	92	94	53	8.5	7.9	3	6.8	69	17.5	4.4	12.6
957	male	4.3	110	19.4	57	16.0331	78	104	61	7.6	7.1	3.5	6.9	80	22.5	5.8	6.6
958	male	4.9	106.2	18.5	56	16.403	101	127	88	6.8	7.3	2.5	6	68	25.6	3.1	16.3
959	male	4	98.3	13.6	53	14.0745	92	91	56	8.1	7.9	2	12	60	35.2	2.8	-0.5
960	male	4.8	103.2	17.6	57	16.5254	119	100	64	8.8	6.3	6	13.3	65	37.7	2.5	1.9
961	male	4.8	101.6	15.9	54.5	15.4032	72	107	65	7.6	6.6	5	6.7	64	11.2	24.7	13.2
962	male	4.5	109.7	18	52.4	14.9575	72	94	60	6.8	5.2	3	7.3	91	11.5	10.5	7.4
963	male	4.8	105	16	52.2	14.5125	104	96	70	8.4	7.7	3.5	6	71	14.8	14.8	14.4
964	male	4.8	103.9	16.5	51.8	15.2846	71	122	91	7.3	6	5	7.4	81	15.3	11.6	15.1
965	male	4.4	105.2	19.8	53.4	17.891	78	98	64	7	5.7	4	5.3	104	16.4	20.8	5.2
966	male	4.7	107.1	17.2	53.8	14.9951	60	101	68	14.1	13.5	4	36	58	20.8	35.4	6.6
967	male	4.1	113.2	19.9	56	15.5296	96	111	72	6.7	5.2	6	6.3	101	22.6	14.8	4.3
968	male	4.5	98.7	16.3	52.4	16.7322	78	95	51	8.9	7	2.5	15.2	89	29.8	9.8	1.7
969	male	4.3	104.3	18.3	53.8	16.8222	85	112	76	9	7	4.5	5.6	73	30.9	19.7	12.5
970	male	4.3	111.1	17.5	57	14.1778	77	93	47	7.8	6.2	4.5	7.9	69	34.3	8.8	6.1
971	male	4.5	106.1	16.7	52.4	14.8349	60	91	62	8.1	6.7	3.5	7.8	69	39.6	7.4	4.3
972	male	4	105.1	16.4	51.8	14.847	98	95	59	7.2	5.5	2.5	5.9	91	41.4	18.5	5.6
973	male	4.7	97.6	15.2	51	15.9567	89	91	57	10.5	7.8	3.5	7.3	51	42.5	20.8	13.2
974	male	4.6	100.5	16.1	54	15.9402	75	90	50	8	5.3	5	10.3	83	46.5	11.1	8.5
975	male	4.8	105.7	17.2	54	15.395	94	114	66	7.1	14.7	4	8.1	74	47.3	48.7	9
976	male	4.3	102.7	15.7	52.5	14.8853	60	92	59	7	12.3	5.5	5.7	92	58.8	11.8	4.2
977	male	4.7	103.4	17.7	53.4	16.5551	83	104	54	8	5.8	3.5	11.6	63	11.5	11	15.4
978	male	4.5	109.5	17.8	52.8	14.8454	95	91	54	8.1	5.6	3	16	70	60.4	9.9	1
979	male	4.5	103.5	16.8	55.2	15.683	94	94	62	7.4	6.3	4	6.4	94	7.3	6.9	7.4
980	male	4	98.1	15.2	49.6	15.7945	106	83	55	10	6.8	4	9	55	8.2	1.4	11.2
981	male	4.5	107.3	16.9	52.2	14.6787	78	104	47	6.7	6	3	3.9	110	10.7	5.3	1.5
982	male	4.7	101.5	16.1	50.8	15.6277	87	86	60	7.3	6.8	5	6.4	100	17.1	9.3	8.4
983	male	4.1	105.7	16.5	54	14.7684	106	91	49	7.9	6	2.5	6.6	80	20.5	6.9	1.2
984	male	4.8	111.7	20.5	56	16.4304	97	94	56	6.8	5.9	4	5.9	80	21.2	11.8	7.5
985	male	4.6	107.9	18.8	55	16.1479	111	108	60	8.6	6.2	3	6.6	92	21.5	27.9	16.2
986	male	4.1	110.6	20.5	54.4	16.7588	79	90	54	8.2	6.2	4	15.1	80	22.8	4.8	6.1
987	male	4.7	112	17.9	53.2	14.2698	99	101	54	8.5	7.6	4.5	8.1	85	26.4	5.9	6.1
988	male	4.6	109.5	19	56	15.8462	95	87	55	7.2	7.4	3.5	5.6	101	29.2	1.8	11.2
989	male	4	105.7	16.2	53.2	14.4999	84	101	61	8.9	7.3	4.5	5	55	40.1	7	2.7
990	male	4.4	108.1	17.8	53.5	15.2324	87	125	71	8.2	6.9	3.5	11.2	86	68.9	7.8	14.1
991	male	4.4	100.5	14.9	49.6	14.7521	101	89	57	10	8.7	4	12.6	55	89	18.2	7.8
992	male	4.3	108.9	17.7	53	14.9251	94	90	61	9.5	5.5	5.5	6.7	87	8.9	13	6.4
993	male	4.1	108.3	17.7	52	15.0909	76	84	56	7.2	5.6	4.5	6	90	15.8	11.4	9.7
994	male	4	110.1	19.6	55.5	16.1689	83	110	61	6.9	5.5	6	11.2	85	22.9	2	6.1
995	male	4.6	107.4	19.2	56	16.6453	90	104	62	7.4	5.6	4.5	8.6	95	25.6	8.9	10.1
996	male	4.3	101	14.2	50.5	13.9202	89	127	63	6.8	4.8	6	6.4	90	26.9	50	7.1
997	male	4.7	101.2	15.3	51.5	14.9393	103	87	56	8	6.5	3.5	16.4	63	40.9	2.9	6.7
998	male	4.8	101	15	51	14.7044	65	80	51	7.5	6.1	6	7.7	95	42.1	4.2	9.7
999	male	4.4	102.3	14.3	49	13.6642	99	82	60	6.9	6	5.5	6.1	70	43	8.6	5.6
1000	male	4.8	108	18.2	55	15.6036	108	102	63	7.6	5.4	4.5	8.2	80	43.6	20.4	10.5
1001	male	4.6	106.3	19.4	54.5	17.1686	94	114	54	7	5.9	5	7.8	87	44.8	3.6	9
1002	male	4.3	104.2	15.5	49	14.2757	82	84	52	7.4	6.4	3.5	15.5	67	44.8	10	2.5
1003	male	4.4	110.8	23.5	60.5	19.142	96	111	65	6.9	5.4	3.5	8.1	105	48.1	11.3	13.6
1004	male	4.1	105.6	17.2	55.5	15.4241	75	94	61	6.9	5.6	5	9.3	95	48.8	2.5	7.6
1005	male	4.1	104.9	17.9	53.5	16.2668	94	95	58	8.3	7	4.5	7.9	40	54.8	7.9	5.6
1006	male	4.6	101	15.5	52	15.1946	131	103	69	7.1	6.2	2.5	5.8	60	66.8	11.8	3.3
1007	male	4.6	104.7	16.6	52.4	15.1431	107	98	63	8.6	6.4	3.5	5.3	90	6.9	35.6	11.1
1008	male	4.8	98.5	14.5	49.6	14.945	96	89	46	8.8	6.1	2	7.5	65	7.6	5.1	6.5
1009	male	4.2	104.8	17.7	51.8	16.1158	103	100	66	7.6	5.4	4	6.7	89	11.6	7.8	15.4
1010	male	4.7	106	18.5	50.2	16.4649	113	107	76	7.4	5.4	3.5	5.5	90	13.3	3.6	9
1011	male	4.2	102.6	17.1	52.6	16.2443	109	94	65	8.3	5.6	4.5	5.6	90	14.5	23.6	8.4
1012	male	4.7	109	19.1	50.2	16.0761	107	98	69	7.4	6.3	4	9.8	80	14.8	8.8	14
1013	male	4.7	104	16.3	49.8	15.0703	87	114	65	7.8	5.9	4.5	5.1	70	15.8	12.1	12
1014	male	4.1	108.3	22.3	50.8	19.0129	92	110	63	8.2	6.2	4.5	4.9	110	17.6	16.1	10.9
1015	male	4.9	99.8	14.9	48.2	14.9598	106	95	56	6.8	6.6	6	4.4	77	19.3	11.5	4
1016	male	4.5	104.5	16.8	49.8	15.3843	105	111	76	8.5	5.6	3	6	70	19.4	5.3	13.7
1017	male	4	106.6	17.1	50.6	15.0481	99	99	66	8.5	6	4.5	6	100	23.4	13	14.6
1018	male	4.8	102.4	16.9	51.2	16.1171	95	91	63	8.1	7.5	8	5	60	25	6.4	10.7
1019	male	4.9	106.6	19.5	50.8	17.1601	95	116	72	9.3	6.5	5.5	6.5	66	38.6	11.9	14.3
1020	male	4.4	102.4	14.8	46.4	14.1144	86	95	59	10.9	6.3	5.5	7	80	39	4	4.8
1021	male	4.6	104.6	17.7	50.2	16.1774	107	101	59	9.1	9	3	12.6	60	48.5	19.7	-6.9
1022	male	4.1	100.7	15.3	53	15.088	111	106	69	6.3	6.2	4.5	5.5	93	6.5	24.6	12
1023	male	4.9	103.8	15.8	52.6	14.6643	73	92	51	7.3	5.5	6	4.7	106	7.9	13.4	9
1024	male	4.7	104	17.3	52.5	15.9948	64	110	74	7.5	6.1	5.5	5.1	80	13.2	26.9	12.6
1025	male	4.6	105.2	16.4	53	14.8188	96	94	67	7.3	5	4	4.7	107	14.4	18.1	10
1026	male	4.2	105.7	15.3	48.5	13.6944	67	81	62	7.3	5.9	6	4	94	17.7	22.2	2.5
1027	male	4.3	100.5	15.6	52.5	15.4452	60	100	68	7.1	6	7	4.7	86	17.8	9.8	10.5
1028	male	4.6	99.7	16.2	51.5	16.2976	100	88	56	7.3	6.1	5	4.8	96	21	4.1	6
1029	male	4.7	99.2	14.3	51.5	14.5316	106	102	62	7.4	6.3	4	5	97	25.2	11.9	9.8
1030	male	4.7	116.1	21.2	57.5	15.7279	91	105	51	7.1	6	3	4.8	50	25.5	7.6	2.8
1031	male	4.8	107	17.2	52.5	15.0231	99	109	74	7	6.3	5	4.9	95	27.6	74	6.1
1032	male	4.6	101.7	14.1	50.5	13.6326	108	120	94	6.1	6.3	5	5.4	62	36.6	4.6	-8.5
1033	male	4.1	101.1	14.1	52.5	13.7948	81	92	58	6.5	5.6	4	9.7	68	56.5	4.3	7.6
1034	male	4.4	102	15.2	52	14.6098	113	93	56	7.6	5.9	3.5	8.7	70	115	17.9	18
1035	male	4.8	103.5	16.9	52.2	15.7763	111	119	76	8.7	5.8	4.5	6	14.2	9.7	36.9	13.6
1036	male	4.8	104.4	16.9	54	15.5055	109	100	60	6.5	6	6	9.2	100	11.7	5.4	14.3
1037	male	4.5	107.9	17.6	53.6	15.1171	83	92	57	7.7	5.5	4.5	7.1	90	12.2	17.6	14
1038	male	4.3	102.9	17	53.2	16.0553	81	99	72	6.5	5.1	6	6	95	14.1	27.7	9.1
1039	male	4.8	102.5	16.4	53.6	15.6098	105	91	62	7	5.7	4.5	5.3	100	15.4	33.7	7.5
1040	male	4.2	103.3	15.4	53.4	14.4318	106	92	55	8	6.5	4.5	11.5	70	18.3	20.7	8.3
1041	male	4	103.4	17.4	54.4	16.2745	90	96	59	7.4	6	3.5	8.5	64	18.4	5.3	15
1042	male	4.8	110.1	25.5	63.8	21.0361	70	95	68	8.1	6	3	7.2	70	18.5	3.5	8.3
1043	male	4.1	103.8	16.9	54.6	15.6853	103	103	66	8.2	6	3	17.6	55	19.5	2.4	7.4
1044	male	4.8	106.4	16.4	52.2	14.4864	64	103	52	7.4	6.2	3.5	11.6	70	20.9	15.7	6.9
1045	male	4.6	99.9	15.4	52.4	15.4308	89	96	63	8.3	6.2	4.5	17	70	25.5	2.6	14.2
1046	male	4.5	115.2	22	58.2	16.5774	110	104	68	8.6	5.8	5.5	10.2	80	29.2	8.5	8
1047	male	4.2	107.2	17.4	54.4	15.1412	87	104	58	7.9	6.2	5	7.4	70	31	13.8	4.5
1048	male	4.7	95.7	15.8	54.8	17.2518	100	101	54	7	5.2	2	13.1	80	44.7	10.4	6
1049	male	4.3	103.3	18.3	54.4	17.1495	80	97	58	6.5	5.7	4	9.2	65	46.7	30.9	11.9
1050	male	4.5	111.6	19.5	57.2	15.6569	97	103	70	7.8	6.2	10	6.1	90	69.1	4.8	10.6
1051	male	4.8	104.9	17.8	54	16.1759	80	86	58	7.3	6.1	11.5	5.2	118	6.7	8.8	0.5
1052	male	4	110.7	24.8	61.5	20.2375	86	86	44	7.5	5.4	3	7.1	100	8.7	3.7	11.3
1053	male	4.4	104.2	15.9	51	14.6441	104	92	55	6.8	5.1	5	5.2	105	15.3	5.5	1.2
1054	male	4.5	104.3	17.1	53	15.7191	93	95	52	7.8	6.1	5	6	76	17.9	4.2	3.5
1055	male	4.4	111	20.7	54	16.8006	95	108	77	7	5.5	3.5	7	90	19.6	6.5	-2.5
1056	male	4.6	101.2	14.5	53.2	14.1582	96	82	49	8	6.2	3	5.9	65	21.2	10.6	13.5
1057	male	4.7	104.5	16.5	53	15.1095	112	102	58	8.3	5.8	7	5.6	90	21.4	10	9.2
1058	male	4.4	109.5	19	57.5	15.8462	94	96	49	7.8	5.7	4	8.5	84	23.7	8.1	14.8
1059	male	4.6	106.5	17.5	56	15.429	61	112	68	8.2	5.5	3.5	5.3	115	25.5	7.5	11.8
1060	male	4.6	104.7	17	57	15.508	53	87	54	7.3	6.1	5	4.8	98	29.2	9.8	4.5
1061	male	4	101.3	16.4	54	15.9818	108	102	62	6.9	6	3	7.4	87	31.5	8.9	6
1062	male	4.5	98.7	14.4	52	14.7818	55	88	55	7.1	5.6	3.5	5.2	105	33.6	11.5	9.2
1063	male	4	101	15.9	54	15.5867	90	126	59	6.6	6.2	3.5	4.8	90	35.6	6.4	15
1064	male	4.1	100.7	16.4	58.5	16.1728	115	92	52	8.1	6	5.5	7.7	80	41.6	9.6	10.6
1065	male	4.7	98.7	16.4	51.5	16.8349	101	103	53	6.9	6	4.5	6.1	105	44.6	4.3	7.4
1066	male	4.4	105.1	16.9	53.5	15.2996	98	98	68	7.1	6.5	3	5.2	90	53.8	3.9	-4.2
1067	male	4.5	108.4	18	54	15.3184	103	88	56	7.4	5.5	5	10.2	105	79.1	10	9.8
1068	male	4.4	109.5	16.4	53	13.6778	79	103	56	9.2	6.8	5	6.5	72	7.6	9.8	13.2
1069	male	4.3	102.3	17.4	53.5	16.6264	56	86	63	16.1	5.8	3.5	5.1	64	16.8	3.1	10
1070	male	4.1	104.9	16.8	52.7	15.2672	88	100	43	7.9	5.3	3.5	7	89	16.9	3	7.9
1071	male	4.7	105.4	16.4	52.4	14.7626	93	110	56	10.6	5.5	2.5	10.2	79	19.3	13.6	7.1
1072	male	4.9	102.4	14.8	51	14.1144	96	95	60	8.8	6.1	3	5.3	91	21.1	3.5	9.4
1073	male	4.4	101.2	15.4	51.5	15.0369	111	105	70	10.1	6.2	3.5	6.7	82	22.1	7.5	7.1
1074	male	4	102	13.7	52	13.168	47	117	43	7.6	6.9	3.5	5.6	71	29.3	8.1	9.7
1075	male	4.1	102.9	17.5	56	16.5275	99	100	68	8.6	5.2	3.5	5.2	81	42	13.4	7
1076	male	4.1	103.4	15.6	55	14.5909	85	104	68	9.5	5.5	2.5	5.1	72	44.6	7	8.4
1077	male	4.9	106.2	17.2	51	15.2503	93	93	49	9	5.4	3	10.5	61	50.6	6.7	12
1078	male	4.2	103.8	15.1	51.8	14.0146	51	137	100	8.5	6.7	3.5	5.2	60	55.2	7.5	3.3
1079	male	4.1	105.4	17	50	15.3027	101	109	69	6.3	5.5	6	6.2	100	4.4	4.7	15.2
1080	male	4.7	106.2	18.8	51	16.669	84	94	60	8.3	6.4	3.5	7.6	65	6.8	4.4	1.4
1081	male	4.1	106.7	18.2	53.8	15.9861	76	93	47	7.7	6.4	1.5	7.1	80	9.6	3.2	3.6
1082	male	4.5	103.2	17.6	51	16.5254	73	110	59	8.9	6.6	3	11.4	90	10.6	11.3	11
1083	male	4.5	110.5	17.1	51.6	14.0046	96	96	60	6.4	5.2	4	11.4	105	13.2	6.5	13.7
1084	male	4.6	104.7	18.5	53	16.8763	82	92	62	6.9	5.3	6	5.5	108	14.5	8.4	14
1085	male	4.2	106.9	19.1	51.8	16.7139	91	101	65	6	5.2	5.5	6.4	90	19.6	2.9	7.4
1086	male	4.5	106.6	19.3	51	16.9841	56	132	79	7.4	5.6	4	6.6	75	19.9	3.5	7.8
1087	male	4.5	98.3	15	50	15.5233	119	101	59	7.7	6.4	3.5	5.7	85	21.5	4	7.5
1088	male	4	106.8	18.9	53.4	16.5699	62	91	78	6.6	5.2	3	7.1	110	23.9	6.6	10.9
1089	male	4.6	110.9	17.7	50.8	14.3916	75	108	54	6.4	5.3	5	6	100	24.9	5.7	12.3
1090	male	4.3	105.6	16.4	52.8	14.7067	105	91	58	6.8	6	3	11.4	72	26.7	3.5	2.1
1091	male	4.4	107.7	17.8	51	15.3458	58	87	54	7.5	6.1	3	6	95	29.6	9.2	8.8
1092	male	4.9	104.7	17.2	51.4	15.6904	82	92	63	6.4	5	7	4.7	109	34.5	9.2	8.3
1093	male	4.6	105.4	17.6	51.2	15.8428	91	110	64	6.9	5.8	3	5.5	95	34.8	7.8	9
1094	male	4.8	105.9	18.8	51	16.7635	86	110	72	7.2	5.7	4.5	20.4	70	35.9	2.5	13.6
1095	male	4.8	99.2	14.6	49	14.8364	83	90	49	6.7	5.8	3.5	13.2	90	37.1	13.2	13.6
1096	male	4.4	102.1	14.8	52	14.1974	61	88	60	5.5	7.2	4.5	6.4	78	12.6	7.9	10.1
1097	male	4.9	101.3	16.3	49.6	15.8843	103	101	50	6	7.3	4	6.8	82	15.7	22.7	11.7
1098	male	4.5	105.2	17.9	49.6	16.1742	60	98	48	6.1	8.7	2.5	15.8	76	16	4.1	14.4
1099	male	4.6	108.1	16.9	50.2	14.4622	87	107	51	6.5	6.9	4	7.8	89	18.9	9.5	11.5
1100	male	4.8	108.5	23.6	61	20.0471	91	104	60	5	7.3	4.5	5.9	76	26.3	11.2	12.5
1101	male	4.8	100.7	15.3	47.6	15.088	62	107	74	6.6	8.5	2	11.2	82	27.1	10.3	8.4
1102	male	4.1	106.7	17.5	49	15.3713	116	99	55	6.3	8.6	2	11	80	30.2	2.4	2
1103	male	4.1	105.3	19	56	17.1355	75	105	65	8.5	8.1	2	13	60	32	4.8	4.5
1104	male	4.6	113.1	20.6	54.8	16.1043	76	129	92	6	7.1	4.5	10.3	83	32.2	3.3	11.3
1105	male	4.8	113.1	19.6	48.8	15.3225	88	99	54	6	7.9	4	6.8	80	34.1	8.2	2
1106	male	4.3	111.6	17.6	47.8	14.1314	112	133	93	6	7.7	4.5	10	76	38.5	5.1	2.1
1107	male	4.5	107.7	16.8	48.4	14.4836	101	98	57	6.2	7.5	5.5	7.8	91	40.2	26	11.1
1108	male	4.5	107.3	18.8	50	16.329	102	99	60	5	8.7	5	5.9	53	44	5.6	3.2
1109	male	4.6	111.6	17.6	47.8	14.1314	80	70	52	6.5	7.5	3	7.3	76	56	7.7	9.7
1110	male	4.6	101.5	15.7	46.8	15.2394	99	77	42	6.6	8.3	5	11.2	89	85.2	12.5	11.5
1111	male	4.4	103	15.6	53.2	14.7045	101	97	52	7.7	5.5	6.5	7.9	89	11.3	16.2	6.2
1112	male	4	112.1	22.4	55.4	17.8253	78	94	49	7.3	5.5	4	6	87	17.4	44.2	9.4
1113	male	4.8	109.8	18.1	54.8	15.0132	100	86	49	7.3	8.5	3	6.7	90	17.9	3.5	12.5
1114	male	4.5	96.7	15	51.6	16.0413	69	105	59	6.9	5.7	3	14.6	75	24.4	2.8	9.2
1115	male	4.1	106.4	15.2	55.6	13.4264	100	101	63	6.7	5.7	6.5	11	73	26.7	3.9	9.3
1116	male	4.1	108.8	19	55.2	16.0508	90	97	58	7.3	6.4	3.5	8.6	100	29.8	7.3	8.9
1117	male	4.5	107	18.2	54.6	15.8966	84	93	58	6.1	5.9	4.5	10.9	70	30.5	27.5	4.5
1118	male	4.6	109.2	16.8	51.3	14.0885	101	105	64	8.2	7.1	4	6.5	80	34.8	17.6	13.1
1119	male	4.8	105.3	17.2	52.6	15.5121	93	77	51	7.8	5.3	6	7.3	88	41.2	15.2	8.1
1120	male	4.9	106.7	18.4	56.4	16.1618	102	111	69	7.4	6.1	3	14	73	46.5	26.8	8.7
1121	male	4.4	104.3	18.3	53.6	16.8222	106	101	74	7.3	6.2	4.5	11.7	75	56.9	35.2	5.9
1122	male	4	103.4	16.4	55	15.3392	111	99	63	7.7	6.3	4	8.5	80	64.8	20.5	10
1123	male	4.5	99.4	14.9	53	15.0804	77	92	52	6.8	6.4	5	5	76	92.1	7.4	4
1124	male	4.7	106.3	16.7	47.6	14.7792	112	104	66	6.8	5.7	4	7.5	72	9.5	4.9	7.1
1125	male	4.4	106.3	17.4	54.8	15.3987	94	95	62	7.4	5.7	3.5	6.1	113	12.4	7.4	7.4
1126	male	4.2	100.5	16.6	54	16.4352	102	93	60	7.2	6.8	4	4.7	84	14.2	34.5	11
1127	male	4.9	107.1	17.6	55	15.3438	92	98	62	7.7	5.7	7	5.2	98	16	25.5	8.6
1128	male	4.6	108.8	17	52	14.3612	111	117	74	7	6	4	5.7	91	16.6	7.1	11.8
1129	male	4.4	102.7	17.9	56.4	16.9712	113	114	79	7.5	6	3.5	5.8	74	18.7	4.5	6.9
1130	male	4.3	105.2	17	52.1	15.3609	112	110	64	7.3	7.4	4.5	10.7	112	19.5	21.4	5.4
1131	male	4.1	101	15.6	51	15.2926	105	103	63	7.1	5.7	3.5	4.8	97	21.2	13	11.6
1132	male	4.1	98.6	16	50.4	16.4576	96	103	63	7.1	6.7	5	10.6	72	21.5	4.8	15.1
1133	male	4.2	107.6	16.3	54	14.0787	122	120	67	7.8	6.9	4.5	7.3	81	25.2	2.3	3.2
1134	male	4.2	108.6	20.3	55	17.2122	113	111	66	7.1	5.3	3.5	6.5	89	29.5	13.9	6.5
1135	male	4.8	102	16.6	54	15.9554	93	94	49	6.5	6.9	4.5	6.5	71	44.7	5.8	10.6
1136	male	4.5	107.4	20.1	51.2	17.4256	101	97	64	8	5.8	4	6.6	100	48.2	3.5	8.4
1137	male	4	101.3	17.4	57	16.9563	118	103	64	7.8	6	7.5	5.9	79	48.6	9.2	7.9
1138	male	4.7	108.8	16.2	52.2	13.6854	105	91	58	7.5	5.4	3.5	10.6	76	54	4.2	2.5
1139	male	4.4	102.2	16.8	52	16.0845	99	98	59	7.5	6.6	3	6.5	63	60.1	11	8.2
1140	male	4.6	100.8	15.6	53.1	15.3534	109	104	69	8.3	5.8	5	7.3	74	63.1	4.4	3.8
1141	male	4.5	101.6	16.8	54	16.275	105	96	65	8.9	7.7	2.5	13.3	62	144.7	5.9	5.5
1142	male	4.7	105.1	16.8	53.2	15.2091	111	93	54	6.9	5.8	5	7.9	78	6.7	3.5	7.1
1143	male	4.1	106.7	18.7	53.2	16.4253	60	93	51	7.7	7.2	3.3	5.5	85	7	12.9	7.1
1144	male	4.3	104.5	17.1	54.2	15.659	87	105	59	7.4	5.8	3.5	5.9	82	7.4	3.2	6.7
1145	male	4.1	109.3	20	57.6	16.7413	96	114	67	7.4	5.6	3.5	5.2	106	11.9	11.8	5.3
1146	male	4.1	104	16.8	54.8	15.5325	108	98	63	7.4	5.8	2	5.7	91	12.8	16	14.3
1147	male	4.7	106.4	17.6	51.6	15.5464	96	92	54	7.6	5.1	3	6.6	90	16.6	5.6	7.7
1148	male	4.8	104.1	19.1	55.8	17.6251	85	113	66	8	5.4	4	5.5	83	17.1	8.7	5.2
1149	male	4.9	105.4	17.1	53.2	15.3927	76	89	42	7.6	5.1	4.5	6.3	103	18.7	7.3	12.5
1150	male	4.7	109.4	20	54.2	16.7107	108	104	65	6.3	5.4	5	5.4	115	24.4	7.2	9.2
1151	male	4.5	99	15.8	51.2	16.1208	77	96	54	7.9	7.2	2.5	6.9	60	38.4	3.1	9.3
1152	male	4.2	108	15.9	51.6	13.6317	91	93	52	7.2	6.3	4.5	8.8	50	51.4	6.8	7.5
1153	male	4.2	103.9	15.3	51.2	14.173	102	86	60	8.1	6.4	3.5	7.6	85	55.7	21.3	8
1154	male	4.1	105.1	17.1	53.8	15.4807	106	120	57	8.3	5.7	3.5	9.3	80	60	8.3	2
1155	male	4.4	106.5	15.7	51.8	13.8421	84	96	58	6.9	5.5	2.5	6.8	72	66	7.7	6.6
1156	male	4.4	110.2	22.7	57.8	18.6923	71	122	73	8	5.4	4	9.8	88	67.5	5.1	4.6
1157	male	4.7	113.8	23.1	58.2	17.8372	102	106	59	7	5.4	2.5	10.7	75	70.2	21.3	6
1158	male	4.4	104.6	16	49.1	14.6237	91	98	45	8.5	6	2.5	18.2	70	137	7.7	9.1
1159	male	4.5	99.7	14.7	54	14.7886	111	104	69	7	5.9	6.5	10.6	87	7.5	22.1	7.5
1160	male	4	103.1	18.2	57	17.122	89	111	74	8.5	5.6	4	10.7	72	11.3	9.3	11.5
1161	male	4.2	110.5	22.2	54.4	18.1814	116	110	67	7.1	5.3	5.5	7.1	87	11.5	31.7	6.4
1162	male	4.8	119.5	20.9	56.6	14.6356	91	107	63	7.3	5.6	2	6.9	75	12.5	3.2	11
1163	male	4.6	108.3	18.3	54.8	15.6025	114	104	66	7	5.3	3.5	6.1	93	13.3	17.9	7.3
1164	male	4.6	102.1	15.5	48.4	14.8689	91	93	67	7.3	5.8	3.5	13.4	93	16.5	32	8
1165	male	4.7	98.4	15.7	51.2	16.2147	59	106	57	7.3	6.4	4.5	9.8	63	16.9	3.4	7.5
1166	male	4.2	105	15.1	53.4	13.6961	101	101	54	7.6	5.7	3	15	80	18.1	114	4
1167	male	4.7	105.8	17.3	52.2	15.4552	93	100	69	6.2	5.3	3.5	5.7	98	19.6	27.6	9.2
1168	male	4.1	109.6	17.3	49.6	14.4021	89	98	50	7.3	5.9	5.5	6.6	75	26.4	102	6
1169	male	4.7	101.8	14.9	50	14.3777	78	95	54	7.3	5.2	4	9.2	91	27.4	3.8	8.7
1170	male	4.9	104.5	18.2	54	16.6663	106	132	76	8	5	3.5	7.5	76	28	3.9	9.6
1171	male	4.1	103.3	17.8	52.2	16.6809	126	111	71	8.5	6.4	4	8.6	80	40.2	18.9	2
1172	male	4.2	107.9	17.9	51.6	15.3748	74	104	57	6.3	6.4	4	4.2	92	46.6	61.2	5.5
1173	male	4.4	106.9	17.8	51.8	15.5763	110	118	69	6.8	5.2	3.5	6.7	110	48	35.6	13
1174	male	4.1	103.6	16	50.6	14.9074	104	102	70	8.1	6.6	3	11.6	70	49.8	11.5	7.5
1175	male	4.8	100.2	14.2	48.8	14.1434	115	108	68	8	6.2	3.5	11.2	50	94.4	9.3	4.3
1176	male	4.4	103	15.1	52.4	14.2332	90	116	75	7.1	5.6	4.5	8.8	66	101.9	4.2	6.6
1177	male	4.6	105.2	17.2	53.5	15.5416	92	93	51	6.3	5.3	5	4.6	95	6.8	4.8	1.5
1178	male	4.7	103.6	17.1	53	15.9322	96	78	54	7.7	6.3	5.5	8.7	71	10.2	6.6	2.4
1179	male	4.4	107.6	16.2	50	13.9923	95	93	58	8.2	6.3	3	14	70	11.7	4.3	13.1
1180	male	4.4	100.4	16	52	15.8728	98	79	50	7	5.2	3.5	7	107	11.9	14.1	14.9
1181	male	4.3	108.3	19	55.5	16.1993	79	86	51	8	5.4	6	6.3	105	13.5	16.5	8.3
1182	male	4.8	102.6	17.2	52.8	16.3393	103	101	57	7	5.8	3	11.2	60	18.3	21.6	2
1183	male	4.4	102.8	15.9	53	15.0456	88	87	57	7.2	5.4	4	5.9	75	19.7	4.4	5.1
1184	male	4.1	101.7	16.6	55	16.0497	88	93	63	7.3	5.1	4.5	4.9	90	20	9.4	8.4
1185	male	4.8	104.8	16.8	55	15.2963	92	96	57	6.8	5.2	6	6.6	95	20.6	23.8	13.5
1186	male	4	101.8	15.1	50.1	14.5707	103	90	50	7.1	5.4	4	9.3	84	21.5	16.4	12.4
1187	male	4.2	103.4	14.7	54	13.7492	109	109	55	6.9	5.4	4	7.3	95	23.5	36	5.1
1188	male	4.4	104.5	17.4	54	15.9337	121	95	61	6.9	5.6	3.5	5.8	90	25.1	6.3	11.7
1189	male	4.7	104.5	15.4	51.2	14.1022	119	97	57	7.5	5.9	4	9.6	82	34.3	12.9	3.3
1190	male	4.8	108.3	19	57	16.1993	111	106	59	7.5	5.1	4	7.1	104	69.9	13.3	12.4
1191	male	4.3	97.4	15.3	53	16.1277	103	91	54	7.7	7.2	5	5.4	89	10.6	3.1	13.3
1192	male	4.8	108	18	54.3	15.4321	117	98	52	7.1	5.1	10	4.5	75	12.4	66.2	7
1193	male	4.4	106.6	19.5	57.2	17.1601	84	92	52	7.4	5.5	5	5.7	88	13	21.4	3.7
1194	male	4.6	104	14.8	52.2	13.6834	115	106	62	6.6	6.2	4.5	4.7	85	13.2	15.6	10
1195	male	4.7	105.1	16.9	54.1	15.2996	74	118	86	6.3	5.8	4	6.3	70	13.7	13.6	12.4
1196	male	4.8	104	19.2	58.5	17.7515	83	94	45	6.9	5.5	3	5.7	80	13.8	14.8	-4.5
1197	male	4.2	104	17.2	51.4	15.9024	100	99	52	7.4	6	4	6	85	15.4	10.7	13.1
1198	male	4.6	110.8	19.9	57.5	16.2096	88	94	52	7.2	5.3	8.5	6.4	105	21.3	17.1	2.7
1199	male	4.9	96.8	14.4	50.8	15.3678	105	102	59	7.6	6.2	6	9.3	80	22.5	7.5	9.9
1200	male	4.2	104.8	17.1	53.4	15.5695	72	83	47	7.4	4.8	4.5	10.1	63	22.9	22.5	3.6
1201	male	4.8	99.4	15.5	52.4	15.6877	100	85	49	8.5	8.3	3.5	9.2	76	23.2	6.1	3.9
1202	male	4.4	108.7	20.1	59	17.0113	53	100	67	7.2	4.8	7.5	7.5	102	24.2	28.8	5.4
1203	male	4.4	105.1	16.5	53.1	14.9375	107	101	59	7.6	5.5	5	9.7	72	24.5	16.3	4
1204	male	4.3	105.6	18.1	55.5	16.2312	102	103	59	7.4	6	5	8	80	26.2	6.1	8.8
1205	male	4.6	106.4	18	56	15.8997	98	101	52	7.5	6.1	3.5	8	75	29.4	17	3.4
1206	male	4.8	101.4	16.1	52.2	15.6585	82	97	58	7.2	5.9	6.5	9.4	79	30.5	8.9	11
1207	male	4.3	100.5	16.4	52.4	16.2372	117	88	62	7.8	6.4	4	9.4	70	8.6	4.8	9.9
1208	male	4.6	104.6	16	50.8	14.6237	92	94	59	7.5	6.2	4.5	7.3	75	10.5	7.8	9
1209	male	4.2	102.3	16.4	51	15.6709	118	110	61	7.5	7.5	7.5	8.8	73	11.6	7.8	8.9
1210	male	4.2	107.3	17.6	55	15.2867	125	103	74	7.5	6.8	3.5	6.8	55	11.7	3.8	8
1211	male	4.2	114.9	23.8	57	18.0276	95	104	69	6.8	5.8	5	5.9	65	12.9	4.3	15
1212	male	4.6	110.8	19.9	54.5	16.2096	105	92	58	6.5	6.5	6	4.3	84	14.7	12	15.9
1213	male	4.8	113.2	18.1	54.6	14.1249	91	99	58	8.3	6.1	2.5	17.5	64	16.4	10.1	3.3
1214	male	4.8	105.4	15.8	52.2	14.2225	99	99	63	7.9	5.4	4.5	6.9	85	23	15	2.1
1215	male	4.1	99	14	47.6	14.2843	125	86	55	6.8	6.4	3.5	19.5	66	28.2	1.2	8
1216	male	4.1	106.4	16	50.9	14.1331	111	99	56	6.9	6	3.5	7.2	55	30.3	2.7	5.4
1217	male	4.1	107.6	17.7	52.2	15.2879	104	100	59	6.6	5.5	5.5	11.4	80	31	14.5	7.8
1218	male	4.8	102.4	14.4	49.2	13.7329	107	88	52	11.5	8.9	3	16.1	35	48.3	2.5	12.7
1219	male	4.7	110.1	14.9	55.3	12.2917	108	94	56	7.8	6.7	3.5	9.3	85	49.8	4	11.7
1220	male	4.6	102.1	14.8	51	14.1974	128	111	56	7.1	6.3	3.5	4.6	74	101	7.4	13
1221	male	4.3	102.8	16.6	55	15.708	101	93	43	7.5	7.9	3.5	6.5	100	12.2	5.8	11
1222	male	4.8	107.5	18.1	53.2	15.6625	84	95	50	8.5	5.4	2.5	5.5	70	15.5	10.3	14
1223	male	4.4	105	15.9	52.2	14.4218	79	108	33	7.2	6.2	2.5	6	90	18.9	6.7	9.5
1224	male	4.3	106.3	16.5	53.8	14.6022	96	92	58	7.5	6.6	2	4.8	105	19.5	14.3	10
1225	male	4.8	104.8	15.2	52.8	13.8395	103	80	46	9.1	6.2	5	17.1	62	22.5	12	3.3
1226	male	4.9	106.5	16.9	52	14.9	101	104	57	7.2	6.2	4	18.1	50	26.3	11.1	6.6
1227	male	4.1	98.8	14.4	53	14.7519	76	80	50	7.8	7.5	2	6.1	70	33.7	3.6	3.5
1228	male	4.1	108	19.3	55	16.5466	102	109	66	8.5	6.1	4.5	6.8	78	33.9	2.9	3.3
1229	male	4	106.7	17.4	52	15.2834	109	92	46	7.9	7.1	3.5	4.7	86	40.6	18.2	2
1230	male	4.9	104.5	17.2	54	15.7506	105	97	52	9.6	5.2	3.5	10.5	60	41.1	4.1	12
1231	male	4.6	109.7	20.8	56	17.2842	76	115	67	7.4	5.7	5.5	7.2	95	54.9	22.3	5.3
1232	male	4.9	104.7	15.4	51	14.0484	83	111	75	8.6	6.5	3	5.6	70	102.7	27.2	7.5
1233	male	4.4	106.8	17.4	54	15.2548	86	89	39	7.5	5.8	2.5	6.3	99	121.5	18.9	5.7
1234	male	4.7	104.5	16.3	53	14.9264	56	104	77	7.3	5.8	4	9.5	80	123.5	9	7.5
1235	male	4.2	109.5	18.3	54.2	15.2624	83	106	54	7.5	6.7	3.5	6.2	70	156.4	10.4	4
1236	male	4.8	104	16.4	53.6	15.1627	96	92	50	6.5	6.6	4.5	6.2	60	3	14	6
1237	male	4.2	106.5	19	56.2	16.7515	98	97	52	6.5	6	7	8.4	120	5.3	16.7	12.4
1238	male	4.9	105.6	16.8	51	15.0654	86	86	51	7.4	6.3	3	4.6	89	6.3	11.2	11.6
1239	male	4.4	107.8	18	54.8	15.4894	100	100	60	7.6	6	5.5	6.3	80	7.6	12	3.2
1240	male	4.9	103.9	16.2	53	15.0067	95	88	50	8.4	6.7	4	6.8	80	11.9	17.2	9.5
1241	male	4.4	107.5	18.3	55.6	15.8356	86	104	73	6.7	6.4	2	4.7	85	13.4	3.2	10.8
1242	male	4.2	105.3	17.1	52.2	15.422	74	95	50	6.9	6.2	2.5	5.9	82	14.5	3.7	10.8
1243	male	4.2	105.8	17.1	55.4	15.2765	100	95	59	6.8	6.3	6	6	90	18	11.6	11.5
1244	male	4.7	102.3	15.6	51.4	14.9064	110	94	53	6.9	6.6	3	3.8	80	18.6	5.7	15
1245	male	4.8	108	17.5	53.4	15.0034	76	92	41	7	5.7	7	6.5	90	22.2	5.5	5
1246	male	4.4	112.4	20.1	58.1	15.9098	71	110	40	6.7	5.6	3	5.2	84	25.5	4.8	3.2
1247	male	4.2	99.6	16	53.6	16.1288	91	108	63	7.3	6.1	2	9.8	89	30.4	5.9	11.8
1248	male	4.1	102.6	15.2	53.4	14.4394	97	89	49	7	5.6	4.5	21.1	70	57.3	4.7	5.7
1249	male	4.9	93.5	15.3	51.6	17.5012	83	105	55	8.9	8.4	1.5	32.1	50	124.6	3.3	15.7
1250	male	4.2	106.2	16.6	53.2	14.7183	121	100	70	8.3	6.2	2.5	9.1	70	7.7	4.7	5
1251	male	4.8	109.3	20.4	57	17.0761	104	97	63	9.1	6.3	5	7.8	70	142.2	6.2	9.8
1252	female	4.1	100.5	18.5	53	18.3164	71	86	59	8.3	6.3	2	5.7	70	8.8	20	11.4
1253	female	4.6	104.8	18.3	53	16.6621	65	96	45	8	5.4	4.5	5.6	92	10.6	38.4	17
1254	female	4.7	101.8	16	50	15.4392	76	97	50	7	6.4	3.5	7.2	70	11	43.3	9.3
1255	female	4.3	101.2	17.5	51.8	17.0874	124	93	59	8.5	6.1	2	6.9	55	19.5	12.3	13.5
1256	female	4.8	102.3	16	50.8	15.2886	109	92	61	7.6	5.9	3.5	6.6	76	21.6	25.6	9.7
1257	female	4.7	105.6	15.7	47.8	14.079	93	105	68	8.3	6.1	3.5	8.6	67	23.2	5.5	11.3
1258	female	4.4	100.2	14.6	50.8	14.5418	110	110	79	7.5	5.8	1.5	7.2	79	25.4	6.1	6.7
1259	female	4.4	95.4	15.6	51	17.1407	95	97	64	7.8	6.5	3	11.5	53	28.6	14	10.5
1260	female	4	102.2	15.9	51.8	15.2228	78	102	56	8.3	5.7	4	7.5	84	45.1	6.3	13.6
1261	female	4.6	115.5	23.8	61	17.8407	82	110	70	6.6	5.4	3.5	5.6	79	45.9	13.9	18.2
1262	female	4.7	98.7	13.7	49	14.0633	97	99	67	7.8	6.5	4	6	85	53.2	23	9.7
1263	female	4.2	102.5	17.5	53.2	16.6568	62	99	62	8.5	6.4	4	5.1	71	60.3	8	9
1264	female	4.9	105.1	17.1	55.4	15.4807	87	100	69	7.4	5.3	4	6.1	91	64.7	18.4	13.8
1265	female	4.1	97.9	14.2	49.8	14.8157	70	97	64	7.2	7.5	3.5	5.2	58	70	59	9.8
1266	female	4.4	111.3	25.5	58.8	20.585	87	112	74	7.5	5.6	4.5	5.4	85	70	7	9.5
1267	female	4.3	98.6	15.1	50.4	15.5318	101	93	63	8.7	7.8	3.5	7.4	70	73	8.9	10.2
1268	female	4.2	107.4	19.4	56	16.8187	109	99	63	7.6	5	4	6.1	88	83.3	5.7	10.1
1269	female	4.7	104.2	16.9	51	15.5651	74	85	49	7.8	6	2.5	6.5	73	19.7	13.7	14
1270	female	4.5	107.6	15.7	51	13.5605	70	108	54	9.2	5.9	3.5	12.4	60	26.4	21.2	10
1271	female	4.4	98.6	14.8	50	15.2233	85	96	62	7.2	6	2	5.9	77	37.6	12.4	0
1272	female	4.2	97.9	15.1	51	15.7548	99	95	63	8.9	7.8	3.5	12.7	55	38.4	15.9	5
1273	female	4.5	106.7	16.8	51	14.7564	79	97	68	7.4	5.8	3	5.6	90	43.2	14.3	13.8
1274	female	4.4	101.1	14.5	49	14.1862	91	90	62	7.4	5.8	2.5	5	96	43.7	29.4	12.5
1275	female	4.5	99	14	48	14.2843	82	95	53	9.2	6.4	2.5	6	67	48.6	26.5	14
1276	female	4.2	97.6	15.1	50	15.8518	69	93	64	7.9	6.3	2.5	6	60	65.1	5.7	1.5
1277	female	4.6	96.5	14.5	54	15.5709	89	111	79	7.2	6.6	3	4.7	70	96.1	14.1	9
1278	female	4.4	103.4	15.4	51	14.4039	89	85	56	8.2	6.4	3	15.9	69	157.3	9.5	13
1279	female	4.7	105	17.1	56	15.5102	66	80	41	7.4	7.4	2.5	14.2	66	214.3	4.1	7
1280	female	4.4	104.8	19.4	54.6	17.6636	87	93	63	6.4	5.6	3.5	6.8	76	7.4	24.2	15.1
1281	female	4.6	101.3	18.3	54.6	17.8333	99	95	63	7.1	5.8	3	5.6	83	9.1	20	13.5
1282	female	4.4	103.6	19.3	53	17.982	80	100	52	7.4	5.8	5	6.1	75	10.1	20.5	11.3
1283	female	4.2	108.2	19.3	50.6	16.4855	107	104	69	7	5.5	4	8	80	14.9	33.3	8.3
1284	female	4.4	101.7	17.5	50.8	16.9198	123	100	71	7.4	5.8	2.5	10	61	16.9	13.3	7.4
1285	female	4.5	114.6	22.5	53.8	17.1322	111	106	73	6.6	5.7	3.5	8.8	62	17.5	22.8	7.5
1286	female	4	102.4	18.7	54.8	17.8337	94	95	55	8.1	6.2	4	8.5	87	23	23.6	2.5
1287	female	4.4	107.7	20.4	52.6	17.5873	88	95	61	7.7	6.3	2.5	6.1	85	24.6	24.2	13.3
1288	female	4.7	97.4	14.8	51	15.6007	115	95	58	8.4	6.3	3.5	4.6	64	25.8	8.2	13.5
1289	female	4.1	108.7	22.4	52.2	18.9578	99	104	77	6.8	5.1	5.5	5.6	70	26.8	17.4	15.6
1290	female	4.7	104.6	19	50.4	17.3656	73	74	44	7.7	5.7	2.5	7.8	74	26.9	4	10.3
1291	female	4.5	99.4	15.9	52.2	16.0925	87	89	58	10	7	2.5	7.8	57	29	14.6	15.6
1292	female	4.2	101.6	15.7	54.2	15.2094	106	116	80	7.5	5.6	4.5	6.2	78	33.5	22.7	11.2
1293	female	4.7	102.1	16.1	52.4	15.4445	90	86	63	6.1	5.4	3.5	5.4	55	34.8	16.2	5.2
1294	female	4	104.5	19.2	58.2	17.582	104	102	58	7.3	7.7	3.5	9.2	65	44.8	6.2	12.7
1295	female	4	105.2	18.1	52.1	16.3549	58	120	73	8.6	6.9	3	10.1	70	47.1	4.4	13.1
1296	female	4.9	98.9	16.3	51.7	16.6646	105	87	50	7.6	6.1	4	11.6	63	54.3	5	14.3
1297	female	4.4	97.4	16	52.4	16.8656	119	94	58	8.8	6.5	2.5	8.2	58	55.4	10.1	11.2
1298	female	4.3	106	19.2	52.5	17.0879	95	88	58	7.4	6.5	3.5	7.8	58	76.4	6.4	10.6
1299	female	4	100.1	16.4	55.6	16.3672	103	87	61	7.9	6.1	1.5	7	76	96.2	8.8	14.1
1300	female	4.2	98.4	13.9	51.2	14.3557	79	96	57	8.3	6.6	3.5	9.2	85	7.7	4.2	7.9
1301	female	4.5	98.4	13.9	51.2	14.3557	87	89	42	7.9	7	2	7.8	67	11.8	3.6	6.2
1302	female	4.1	97.6	15	52.4	15.7468	111	86	63	7.5	6.2	2.5	6.7	75	12.7	6.5	13
1303	female	4.9	100.2	16.4	52.3	16.3346	55	91	61	8	6.7	2	10	50	16	11.2	14.9
1304	female	4	104.7	17.1	52.2	15.5992	84	98	63	7.8	6.9	3	6.8	74	17.3	25.9	2.1
1305	female	4.2	101.3	16.5	53.4	16.0792	104	103	65	6.9	6.5	3.5	6.8	82	21	13.7	14.3
1306	female	4.8	102.4	16.2	56.4	15.4495	81	87	47	7.3	6.3	3.5	11.5	62	21	7.5	15.5
1307	female	4.9	104	18.1	54.2	16.7345	82	92	56	8	6.3	3	6.5	73	22.2	6.8	11
1308	female	4.5	100.6	16.5	52.2	16.3038	95	82	51	8.7	7.4	2.5	11.5	57	23.4	3.7	8
1309	female	4.6	104.2	16.9	54.2	15.5651	93	95	63	8.4	6.3	2.5	7.8	71	24.9	20.8	12
1310	female	4.2	100	16.2	52.2	16.2	101	99	69	8.4	6.7	3	5.1	85	38.1	4.2	11.2
1311	female	4.8	100.6	17.2	54.2	16.9954	116	92	56	7.9	6.5	3.5	8.6	70	46.3	34	12.6
1312	female	4.7	96.4	15	54.4	16.1413	102	99	68	7.5	6.1	4	10.5	77	52.1	6	16.1
1313	female	4.7	100.1	16.1	55.4	16.0678	103	110	58	8.1	8	2	11.3	44	71.2	2.7	13.4
1314	female	4.8	100.3	18.1	52.5	17.9919	73	88	56	7.8	6	3	6.4	96	11.8	19.9	15.2
1315	female	4.6	101.3	16.2	50.4	15.7869	102	84	63	6	6.6	2.5	5.4	83	16.9	17.6	8.1
1316	female	4.5	104.1	15.5	50	14.3031	102	81	57	7.4	6.1	3	7	87	20.8	13.4	17
1317	female	4.3	98.6	14.6	50	15.0175	105	92	72	6.9	6.8	5.5	4.8	84	22.1	4.8	10.9
1318	female	4.7	104.8	17	51.4	15.4784	103	107	68	9.4	6.2	5.5	6.4	78	24.7	8.8	8.6
1319	female	4.1	97.7	16	50	16.7622	60	95	55	7.1	6.3	3.5	9	79	25.7	52.2	16.4
1320	female	4.2	104.5	19.5	53	17.8567	92	92	64	7.7	6.3	3.5	6.4	74	27.4	15.6	13.2
1321	female	4.1	102.4	16.4	50.5	15.6403	105	97	67	7	5.8	4.5	4.6	93	34.3	45.5	12.2
1322	female	4.8	103.9	16.1	52.4	14.914	95	93	60	8.7	5.8	2.5	15.6	65	39.5	23.5	7.7
1323	female	4.5	98.4	14.3	49.1	14.7688	114	94	67	8.2	7	3	7.3	61	45.1	11.1	12.2
1324	female	4.6	104	16	51.5	14.7929	71	97	59	8	6.1	3.5	7.6	91	54.6	45	12
1325	female	4.1	107.9	17.3	51.5	14.8595	94	107	70	5.8	7.1	4	6.2	91	87.3	44.9	10.1
1326	female	4.7	105.1	17.5	52.3	15.8428	97	93	69	7	5.9	3.5	13.2	50	112.9	19.2	16.2
1327	female	4.1	111.3	17.2	50.6	13.8848	114	92	72	10.2	6.1	4.5	9	65	28.9	5.1	12.3
1328	female	4.4	99.5	15.6	52.8	15.7572	91	103	56	8	6	3	7.9	65	18.2	10.7	9.1
1329	female	4.7	105.9	16	52.2	14.2668	100	99	66	7.6	5.1	3.5	10.7	90	19.6	5.6	15.1
1330	female	4.8	102.2	15.2	51	14.5526	92	94	51	7.4	6.6	2.5	6	79	20	30.6	9.9
1331	female	4.5	105.1	15.9	51	14.3943	85	91	59	8.2	6.7	2	13	77	25	5.7	4.5
1332	female	4.4	102.3	16.1	53	15.3842	114	85	52	9.1	5.8	1.5	8.5	65	29.8	9.8	9.5
1333	female	4.8	101.1	15.2	51.5	14.871	93	92	52	8.9	8.2	2	6.8	60	39.6	8.1	9.2
1334	female	4.6	104.9	15	51	13.6314	112	83	62	9.4	6.2	4	19.8	80	41.2	3.6	10
1335	female	4	98.5	15.3	48.5	15.7695	81	99	71	8.5	6.9	2.5	14.8	75	48.1	17.8	9.3
1336	female	4.7	106	17.4	54	15.4859	59	111	67	7.7	5.6	4.5	15.4	95	48.2	8.8	15.4
1337	female	4.5	98.6	15.2	52	15.6347	105	92	50	8.7	6.7	2.5	10.6	65	53.9	8	16.1
1338	female	4.6	109.6	16.8	52	13.9858	99	78	62	8.6	7.3	4	7.1	90	77.3	7	7.3
1339	female	4.5	106.6	18.1	53.6	15.9281	98	86	40	7.7	5.5	4.5	4.7	110	250	14.3	13.5
1340	female	4.3	100.6	15.9	52	15.7109	112	106	71	6.9	5.3	3	4.3	85	8.1	8.2	17.6
1341	female	4.8	102	17.8	54	17.1088	64	80	63	7.5	5.4	5.5	6.4	75	8.1	18.2	17.5
1342	female	4.6	101.1	15.1	50	14.7732	97	107	68	7.6	5.9	4	7.3	85	20.1	30	16.7
1343	female	4.4	99.7	15.8	51.8	15.8952	85	124	53	6.4	6.7	2.5	7.3	60	23.1	22.8	9.3
1344	female	4.4	110.1	17.6	53.4	14.519	100	89	59	6.6	5.7	4	5.9	100	25.3	20.1	19.1
1345	female	4.6	102.2	16.3	50	15.6058	114	98	60	7.9	7.1	4.5	8.5	70	25.6	9.2	14.3
1346	female	4.6	105.2	16.5	49.8	14.9091	102	100	70	7.3	5.8	2	4.5	75	29.9	5	12.2
1347	female	4.8	102.3	16.7	52	15.9575	56	126	96	7.3	5.8	3	10.5	70	58.6	15.2	13
1348	female	4.5	111.1	17.8	54	14.4209	129	104	63	7.6	6.2	4	6	70	75.5	5	8.2
1349	female	4.2	105.6	16.8	49.5	15.0654	80	88	63	8.4	5.5	4.5	11.7	65	84.2	8.3	10.5
1350	female	4.2	114.9	23.7	58	17.9518	106	119	71	7.8	5.9	6.5	12.1	75	97.8	6	13.2
1351	female	4.7	107.8	15.6	51	13.4242	114	95	63	7.9	6.6	4	9.9	75	99.7	10.4	9.7
1352	female	4.9	97.9	14.4	51	15.0244	100	83	54	9.2	7.4	3	6.5	65	260.6	8.9	16.3
1353	female	4.4	105.9	17.6	51.4	15.6935	100	97	59	7.4	6	3.5	4.9	90	9.5	17.5	15.6
1354	female	4.4	101.3	16.5	52	16.0792	105	110	61	8.4	6.2	3.5	4.8	79	11.8	27.4	16.2
1355	female	4.4	99.4	15.1	51.2	15.2828	97	93	56	8.7	6.2	3.5	6.4	65	12.2	15	15.5
1356	female	4.3	100.1	15.8	50.8	15.7684	77	87	57	8.8	5.9	4.5	7.1	70	15.4	20.3	12.7
1357	female	4.7	105.3	17.1	51.6	15.422	117	101	73	7.7	6	5	5.3	80	15.7	25.4	5
1358	female	4.1	101	15.8	52	15.4887	85	95	56	8	6.1	4	4.6	79	16.1	97.7	5.7
1359	female	4.5	99.6	14.4	49.4	14.5159	74	93	64	8.4	6.3	3	5.1	71	20.3	13.2	13.2
1360	female	4.1	102.7	20.1	56.5	19.057	74	77	47	8.5	6.4	3.5	7.5	70	21.7	54.1	12.3
1361	female	4.7	108.5	21	55	17.8386	68	117	56	8.2	6.2	4	6.2	80	24.6	12.3	17.3
1362	female	4.1	104	17	55.6	15.7175	54	126	100	9.8	5.6	3.5	5.2	60	32.6	16.4	4
1363	female	4.8	108.2	20.4	58.2	17.4251	63	104	52	8.4	7.4	3	7.1	55	38.3	13.3	14.2
1364	female	4.2	107.3	18	53.2	15.6341	79	81	52	8.5	7.3	4	5.8	60	42.7	7.9	5.4
1365	female	4.2	110.2	17.6	53.2	14.4927	92	98	56	8.4	6.1	3.5	5.1	70	51.6	18.2	7.2
1366	female	4.9	102	16.7	53.5	16.0515	102	102	62	6.9	6.4	3.5	5.5	92	9	27.3	8.1
1367	female	4	102.3	14.5	51.5	13.8553	111	110	78	7.3	6.9	3	4.9	96	13.5	21.9	14.6
1368	female	4.2	101.7	16.7	53.5	16.1464	90	87	56	7.5	9.5	3.5	4	84	14.2	11.5	13.8
1369	female	4.6	105.9	16.1	53	14.356	80	117	55	7.1	5.3	4	4	86	14.5	18.5	20.8
1370	female	4.8	109.2	17.8	54	14.9271	97	96	53	6.9	4.8	3.5	6	83	15.1	16.8	11.2
1371	female	4.6	100.3	14.7	51	14.6122	82	87	53	9.1	6.1	3	5	64	17.3	9.8	12.3
1372	female	4.4	96	12.4	47	13.4549	94	113	62	7	6.4	3	7	78	17.7	28.3	8.1
1373	female	4.4	98.8	14.2	49	14.547	110	96	65	7.4	9.5	1.5	5.3	65	21.7	29.9	2.6
1374	female	4.2	104.6	16.3	51	14.8979	86	105	51	6.5	6.1	4.5	5.6	79	21.8	8.1	15.7
1375	female	4.9	103.4	17.4	54.5	16.2745	97	129	64	7.3	7.7	4	4.6	91	24.5	24	0.3
1376	female	4.2	103.5	17	53.2	15.8697	82	104	56	7.5	5.3	3.5	5.3	70	30.2	17.2	8.9
1377	female	4.9	98.6	14.1	50.5	14.5032	102	86	51	9.1	7	2.5	4.9	55	36.9	13.3	11.2
1378	female	4.3	99.5	12.1	48	12.2219	92	94	60	8.8	5.7	3.5	7.6	75	38.2	9.5	10.3
1379	female	4.8	110.6	16.7	52.5	13.6523	75	109	63	6.5	4.8	2	5.7	90	43.1	18.2	13.3
1380	female	4.5	107.8	18.8	53	16.1778	96	90	54	7.5	7.2	3	9.7	68	56.5	7.9	10.4
1381	female	4.2	104.2	16.7	51	15.3809	84	108	79	7.9	5.8	1.5	5.8	76	101.1	6.5	17.7
1382	female	4.4	102.9	16.1	51.8	15.2053	92	84	54	7.8	7.5	3.5	6.2	85	6.4	11.2	7
1383	female	4.4	105.4	18	56	16.2028	87	92	56	6.8	5	4	4.7	94	7.8	8.9	18
1384	female	4.5	106.2	17.1	54.8	15.1617	104	98	62	7.5	6.4	3	8.3	94	10	64.6	16.2
1385	female	4.5	102.7	16	51.2	15.1698	99	111	76	8.1	5.7	4	7.9	85	10.2	17.4	6.2
1386	female	4.2	105.9	15.4	51.4	13.7318	78	105	57	7.6	5.7	3	5.9	80	11.9	5.9	11.5
1387	female	4.1	103.8	16.7	50.4	15.4996	83	91	58	8.3	5.7	3.5	5.7	70	12.1	15.6	8.8
1388	female	4.7	110.9	22.3	59.4	18.1318	70	74	50	8.1	6.4	3.5	59	93	12.1	4.5	12.7
1389	female	4.2	106.3	16.3	52.4	14.4252	111	90	54	6.2	5.3	3.5	6	95	12.9	19.5	18
1390	female	4.7	103.2	16	52.6	15.0231	101	110	68	8.2	6.5	3.5	6	66	13.8	3.7	14.6
1391	female	4.8	102.5	15.9	53.2	15.1338	105	98	66	7.6	5.3	3.5	10.5	80	14.7	3.9	8.4
1392	female	4.1	99.8	14.9	51.2	14.9598	96	108	64	7.3	6.1	2.5	5.8	90	16.4	60.3	13
1393	female	4.5	98.9	15.7	55.2	16.0512	99	85	52	8.5	5.3	3	6.3	80	16.4	7.4	14
1394	female	4.3	106.6	17.4	51.8	15.3121	81	95	41	7.5	5.6	4	113	83	20.1	5.7	9.2
1395	female	4.9	100.3	14.4	51.6	14.314	105	104	54	9.4	7.6	3	5.2	80	20.2	32.3	13.1
1396	female	4.9	106.8	20	55.8	17.5343	99	98	56	7.3	5.8	3.5	6.8	85	28.6	9.5	8.8
1397	female	4.1	110.2	18.9	56.6	15.5632	94	103	64	6.5	5.3	5	7.3	100	32.4	13.2	10.2
1398	female	4.6	103.2	18.3	55	17.1827	84	100	62	8.3	5.8	3	12.7	60	34.7	4.5	15.2
1399	female	4.2	102.6	15.3	49.6	14.5344	101	87	69	10.1	8	3.5	6	65	37.2	2.5	13.2
1400	female	4.2	107.3	18.9	58	16.4158	95	97	62	8.8	6.8	3.5	12	70	42.1	5.4	11.1
1401	female	4.4	118.5	20.9	55.2	14.8837	97	107	56	6.5	5.1	7.5	6.6	90	50.6	19.9	-3.9
1402	female	4.7	101.7	14.1	49.8	13.6326	85	106	66	8.9	5.7	2.5	5.5	80	53.1	6.8	15.1
1403	female	4.8	102.9	15.7	49.2	14.8275	100	94	54	7.7	5.7	3.5	5.9	85	69.6	5.1	9
1404	female	4.6	102	15.8	51	15.1865	100	121	60	6.6	5.3	3.5	4.3	100	8.6	50.1	12.3
1405	female	4.3	104.3	17.6	50.5	16.1787	90	95	60	7.7	5	4.5	6	90	8.8	17	11.9
1406	female	4.7	110.2	18.6	55	15.3162	82	98	51	7.6	5.3	2.5	4.7	95	10.1	11.8	12.3
1407	female	4.5	97.1	15.4	51	16.3336	103	82	52	7.2	6.2	3.5	4.8	80	18.1	27.4	11.5
1408	female	4.5	112.7	16.9	53	13.3057	89	97	43	6.8	5.1	4.5	5.4	120	19.2	27	19.2
1409	female	4.2	106	18.3	55	16.2869	72	111	77	7.1	6.1	3.5	15	74	20.9	5.2	13.9
1410	female	4.7	102.6	15.9	51.5	15.1044	91	98	56	8.8	6.4	4.5	7	80	23.1	5.2	9.9
1411	female	4.4	105.3	19.3	55	17.4061	91	126	89	7.3	5.5	2	9.5	85	23.8	17.4	12
1412	female	4	102.8	15.7	49	14.8564	106	87	53	6.9	5.7	5.5	5	90	28.9	24.8	8.3
1413	female	4.9	103.1	17.2	54.5	16.1812	94	99	49	7.8	5.4	2.5	7.7	85	34.1	14.8	12.9
1414	female	4.8	106.8	16.9	50.5	14.8165	77	84	55	8.4	6.1	2.5	6.6	75	34.3	13.9	15.5
1415	female	4.2	103.2	16.7	51	15.6804	104	102	61	7.2	5.8	4.5	6	93	35	15.6	4.7
1416	female	4.1	102	14.8	48.6	14.2253	96	82	42	7.1	6.1	3.5	4.4	85	35.1	46.2	16
1417	female	4.4	102.5	14.6	50	13.8965	108	86	56	7.6	6.9	4	6.3	86	39.2	10.4	13.5
1418	female	4.8	98.5	14.3	50.5	14.7388	57	102	62	7.5	6.1	2	6	75	90.6	10.1	7.9
1419	female	4.2	96.2	14.6	51	15.7762	100	101	57	7.6	5.3	3.5	6	94	9.8	7.1	15.6
1420	female	4	104.5	16.3	54.5	14.9264	102	102	52	9.2	6.7	4.5	8.7	86	10.3	42.2	9.3
1421	female	4.8	106.2	17.6	52.5	15.605	110	98	66	7.6	6.5	4	8.4	67	12.2	14.1	11.2
1422	female	4.1	96.4	14.6	50	15.7108	99	104	61	9.5	5.3	3.5	5.2	92	13.2	19.8	13
1423	female	4.2	104.6	15.9	51.5	14.5323	105	89	51	7.6	6.1	3	7.2	78	13.6	21.5	17.1
1424	female	4.4	103.9	15.3	49.5	14.173	107	94	56	10.6	7	2.5	6.9	74	16.7	56.2	15.1
1425	female	4.5	101.9	15.2	50	14.6385	110	111	70	7	6.1	4.5	4.6	87	21.7	15.1	5.9
1426	female	4.3	100.5	14.2	51	14.0591	106	87	56	9.4	8.7	3	7.3	56	32.6	4.1	14
1427	female	4.1	105.6	16.8	53	15.0654	123	134	89	8.2	6.7	4	7.1	72	35.8	28	7.4
1428	female	4.3	108.1	17.3	51.5	14.8045	103	101	61	7.4	5.3	4.5	6.5	81	36.3	19.4	13.3
1429	female	4.7	99.5	13.7	50.5	13.838	85	89	37	9.1	6.7	3	10.4	61	46.9	2.2	0.2
1430	female	4.5	102.9	14.9	50	14.072	72	88	54	10.5	7.3	4.5	9.6	56	57.1	13.4	17.3
1431	female	4.4	93.9	13.4	49.5	15.1976	99	108	55	10.1	6	3	5.5	74	70.2	14.7	12
1432	female	4.4	99.5	15.2	48.6	15.3531	90	89	64	7	5.3	3.5	8.9	91	6.8	2.3	16
1433	female	4.6	109.9	19.1	51	15.8139	122	98	70	7.5	7	4	7.2	60	7.7	8.1	18.4
1434	female	4.7	106.4	18	54	15.8997	73	85	49	8.7	5	3	9.4	76	10.5	2.5	8.9
1435	female	4.6	107.2	19.5	53	16.9686	79	91	59	7	5	3.5	5.5	80	18.8	3.3	15.4
1436	female	4.1	107.4	15.4	54	13.3509	72	86	53	6.7	5.5	3	11.1	51	18.8	14	4.2
1437	female	4.7	102.4	14.8	46	14.1144	58	101	63	8.3	6.9	3.5	12	85	19.1	5.7	13.7
1438	female	4.2	106.2	16.4	48.8	14.541	73	102	71	7.4	6	3.5	7.3	85	20	13.3	12.2
1439	female	4.5	101.5	15.5	48	15.0453	76	87	50	8	5	5	10.2	85	23.3	6.1	4.2
1440	female	4.2	98.7	18.2	53	18.6826	112	107	69	7.4	5.4	3	8.8	70	24.5	13.3	11
1441	female	4.1	106.3	17.7	51	15.6641	120	92	63	7.4	5.2	4	6.8	85	26.2	8.9	17
1442	female	4.4	105.1	15.7	49.4	14.2133	119	92	70	7.4	6.2	4	7.2	90	26.4	3.2	15.7
1443	female	4.8	104.8	17.2	48	15.6605	106	95	70	6.9	6.1	4	11.4	65	26.4	10.2	13.6
1444	female	4	99.2	14.7	50	14.9381	104	102	70	7.6	5.5	3.5	5.7	71	29.9	3.8	9.6
1445	female	4.1	95.7	16.7	49	18.2344	90	92	55	7.7	7.9	3	10.1	64	31.2	7.1	11
1446	female	4.9	105.7	20.2	51.2	18.0801	103	100	61	7.1	7	2.5	23.8	67	35	4.3	16
1447	female	4.8	104.4	15.7	48.6	14.4045	109	98	50	6.5	5.9	2	5	100	35.5	8.1	13.5
1448	female	4.8	99.7	16.9	47	17.0019	61	91	46	8.2	5.5	3.5	8.9	80	38.4	11.1	14.9
1449	female	4.7	100.5	15.9	49.6	15.7422	121	98	61	8.3	8	2	10.9	52	38.5	6.8	8.6
1450	female	4.1	105.4	19.7	48	17.7331	104	95	61	7.7	6	3	6.5	90	54.8	2.1	13.3
1451	female	4.4	104	16.4	50	15.1627	110	92	57	7.6	6.3	3	5.3	69	9.6	32.9	6.1
1452	female	4.9	100.7	15.6	51	15.3839	81	104	79	9	6.1	4.5	10	67	11.9	34.2	15.4
1453	female	4.8	110.8	19.6	52	15.9653	107	90	51	7.4	5.2	4	6	65	13.6	5.3	13.6
1454	female	4.2	98.9	14.4	49	14.7221	106	82	49	8.7	6.6	3	8.6	86	16.8	30.5	9.3
1455	female	4.5	100.4	16.9	53	16.7656	107	90	51	7	5.8	3.5	7	52	17.2	16.1	10.5
1456	female	4.8	112.1	17.3	49.6	13.7669	55	108	53	7.5	5.8	3	13.3	92	23.7	52.5	5.6
1457	female	4.7	102.9	15.8	53	14.922	92	106	61	7.9	5.9	3	6.8	69	23.8	23.5	16.1
1458	female	4	104.2	16.3	51	15.0125	117	86	47	7.4	5.8	3.5	8.4	93	34.5	15.1	15.1
1459	female	4.2	104.3	18.1	50	16.6383	90	134	80	8.9	6	3	6.4	67	34.7	16.7	5.6
1460	female	4.8	106.8	17.2	53.5	15.0795	81	138	65	7.2	5.7	4	6	67	35	7.9	10.5
1461	female	4.5	102.3	15	50.5	14.3331	110	99	48	8.4	7	3	8	70	36.1	40.3	13.2
1462	female	4.8	100.5	15.4	48	15.2471	117	86	47	7.6	5.2	2	24	64	41.4	9.4	9.5
1463	female	4.4	104.3	17.9	53	16.4545	96	94	50	8	8.1	5	9.8	72	53	13	5.4
1464	female	4.8	99.5	16	51	16.1612	110	99	48	8.4	5.8	3.5	10	52	91.2	19.5	12.6
1465	female	4.5	101.8	16.1	51	15.5357	100	114	54	8.9	6.9	2.5	7	78	163.8	17.7	8
1466	female	4	104.8	17.7	56.2	16.1158	122	94	60	8.9	6	3.5	4.8	76	13.9	8.1	10
1467	female	4.7	104.7	17.1	51.8	15.5992	97	98	58	8.1	7.1	1.5	9.4	75	16.7	5.7	13.6
1468	female	4	101.7	15.9	50.2	15.3729	98	116	80	6.5	6.3	5	5.7	90	17.5	46.3	3.3
1469	female	4.1	107.8	22.4	56.8	19.2757	97	101	62	7.2	6.5	6	7.5	85	19.9	20.8	13.6
1470	female	4.2	103.2	16.3	52	15.3048	103	98	56	7.8	7.1	3.5	10.2	65	20.4	25.3	3.9
1471	female	4.1	101.3	13.9	49.6	13.5455	113	94	61	7.8	6.7	4	10.7	70	20.5	13.3	9.2
1472	female	4.1	106.7	20.9	52.4	18.3577	110	98	68	7.3	6.1	3.5	9.6	68	22.6	37.1	11.3
1473	female	4.6	107	18.7	53.6	16.3333	126	116	69	7.4	6.2	5	6.8	92	26.2	15.3	15.1
1474	female	4	109.7	20.5	55.6	17.0349	56	108	59	6.7	5.3	4.5	8.8	84	26.3	9.1	9.3
1475	female	4.1	110.8	18.8	53.2	15.3136	121	110	69	7.1	6.1	3.5	14.2	70	27.1	101.7	10.3
1476	female	4.3	102.2	15.4	54.8	14.7441	61	98	52	8.5	6.5	5	5.4	96	27.9	41.8	11.3
1477	female	4.7	108.3	18.7	58.8	15.9435	112	109	67	8.2	6.2	10	11.2	82	28.8	29.5	9.5
1478	female	4.5	107	19.9	57.6	17.3814	101	86	51	7.3	5.9	3.5	10.5	87	45.9	16.3	11.6
1479	female	4.8	108.4	16.3	51.8	13.8717	125	94	61	6.8	5.8	3.5	11.7	76	85.6	22.6	17
1480	female	4	108.7	16.1	52.6	13.6259	92	95	58	7.8	6	2.5	4.9	70	89.1	6.3	11
1481	female	4.1	102.4	18.4	54.2	17.5476	116	98	65	8.5	6	4	7.7	65	250.1	6.2	14.5
1482	female	4.7	102.4	16.3	50	15.5449	82	103	64	8.3	5.8	4.5	5.3	81	5.7	6	9.1
1483	female	4.1	97.9	15.6	49.2	16.2764	108	110	67	7.1	6.3	3	5.7	64	9.1	47.6	8.3
1484	female	4.1	97.7	13.9	50	14.5622	109	114	66	8.5	7	2.5	4.5	64	9.8	24.4	11
1485	female	4.6	103.4	16	55.2	14.9651	121	101	62	8	5.5	4.5	5.3	87	11.5	25.8	12.9
1486	female	4.3	112.9	20.1	57	15.7691	92	93	63	8.1	6	4	5.3	92	11.6	16.1	9.5
1487	female	4.8	101.3	17.3	54.2	16.8588	84	110	70	7.6	7.9	3	4.7	90	12.9	35.8	11.8
1488	female	4.2	107	16.2	52.1	14.1497	103	110	86	7.8	5.4	3.5	7.2	87	15.1	8.8	8
1489	female	4.3	106.8	17.9	54.1	15.6932	83	103	61	8.6	6.2	3.5	6.7	76	16.7	3	19
1490	female	4.8	108.9	16.7	53	14.0819	72	94	56	7.3	5.9	3.5	5.6	98	16.8	65.7	7.3
1491	female	4.4	103.3	14.7	52	13.7758	93	96	51	7.7	5.9	1.5	7.4	76	18.6	10.2	6.5
1492	female	4	106.8	17.9	55	15.6932	93	110	76	7.4	6	5	5.3	64	23.9	10.5	6.5
1493	female	4.3	104.8	17.3	54.1	15.7516	89	92	65	7.8	6.7	3	5.5	84	27.8	38.5	9.8
1494	female	4.6	93.9	14.9	55	16.8988	126	94	69	8.7	12.5	1	12.9	50	28.9	3.6	10
1495	female	4.1	105.4	18.7	54.1	16.833	75	97	48	7.3	5.5	6	4.7	100	43.2	2.5	19.4
1496	female	4.4	105.6	17.8	54	15.9622	104	94	52	8.9	7.3	1.5	6.2	64	55.1	13.3	6.9
1497	female	4.5	111.6	21	57.2	16.8613	81	85	56	7.6	6	2	15.2	71	62.6	3.7	16.7
1498	female	4.2	105.8	17.6	55	15.7232	76	86	42	8.4	6	2	5.7	71	8.3	24.2	7.1
1499	female	4	104.6	16.5	51.8	15.0807	82	96	51	6.6	5.5	2	5.7	110	12.9	11.3	15
1500	female	4.2	106.9	18.1	53.3	15.8388	62	93	49	6.7	5.4	3	6.4	74	15.4	5.6	13
1501	female	4.3	102.1	16.1	52	15.4445	104	91	51	7.8	5.3	2.5	6.8	74	18.7	6.1	13.5
1502	female	4.6	108.4	16.8	52	14.2972	109	96	62	8.7	6	2.5	18.3	63	20	5.3	9.9
1503	female	4.4	109.3	17.3	52.5	14.4812	102	102	58	9.3	4.8	3	6.5	82	21.7	8.8	15.1
1504	female	4.6	110	18.2	57	15.0413	103	101	66	7.3	4.6	3	5.4	81	22.6	2.6	7.2
1505	female	4.6	99.2	17.5	54.8	17.7834	115	98	58	7.8	5.3	3	7.4	75	24.7	9.5	16.6
1506	female	4.4	99.5	14.9	51.5	15.0501	82	109	62	7.2	4.8	2	5.4	67	24.8	23	13.2
1507	female	4	113.9	24.5	61.8	18.8851	119	110	68	6.7	5.4	3.5	7.9	98	28.5	17.9	11
1508	female	4.4	103.9	16.6	52.5	15.3772	98	98	51	6.9	5.5	3	6.1	75	33.1	56.6	13.5
1509	female	4.6	106.2	19	55.5	16.8463	106	112	55	8.8	6.4	2.5	12	89	51.8	4.9	16.2
1510	female	4.7	102.2	17.3	55	16.5632	114	130	80	8.2	6.7	2	6.2	62	51.9	18.7	4.5
1511	female	4.8	103.8	15.9	52.1	14.7571	109	98	50	9.3	4.8	2.5	7.5	72	82.8	3.2	14.1
1512	female	4.3	99.6	14.7	50	14.8183	94	93	70	7.6	6.5	3	7.5	93	4.7	60.7	13.5
1513	female	4.2	100.9	16	55	15.7158	100	99	57	6.7	5.7	3.5	5.8	87	8.2	6.7	16.2
1514	female	4.6	105.3	18.2	51.4	16.414	74	95	44	8.1	6.4	2	6.3	72	10.6	5.4	8.5
1515	female	4	108.5	19	54.5	16.1397	114	90	58	6.3	5.7	3.5	4.8	85	12.5	45.6	14
1516	female	4.4	105.4	15.9	49	14.3125	106	95	59	7.6	6.3	3.5	6.5	65	16.7	8.6	12.5
1517	female	4.9	108.7	17.6	54	14.8954	93	108	63	6.3	4.9	3	6.8	108	28	64.9	13.5
1518	female	4.3	99.7	14.4	48.6	14.4868	117	96	60	7.4	5	3.5	4.5	85	29.8	14.5	10.5
1519	female	4.5	100.6	16.7	51	16.5014	127	111	71	7.3	6.2	3.5	8.2	62	30.4	9.5	15
1520	female	4.6	104.2	16.9	54	15.5651	96	90	55	6.7	5.7	3.5	4.6	91	34.5	18.6	9
1521	female	4.2	102.3	17.6	50.4	16.8175	99	93	67	12	6.2	2.5	13.1	13.1	36.5	30.1	19.5
1522	female	4.3	108.3	17.3	51	14.7499	64	105	63	8.4	7.4	3	13.6	13.6	38.6	15.2	12
1523	female	4.1	103.6	15.3	53	14.2552	110	94	66	8.3	6.6	2	8	74	53.6	5.1	7.8
1524	female	4.1	102.8	16.6	54.2	15.708	66	98	71	7.5	6.7	3	7.4	64	55.6	7.7	13
1525	female	4.4	104.6	19.7	54	18.0054	114	96	59	8.5	7.2	2	9.9	67	62.5	4.4	8.5
1526	female	4	101.6	15.3	50	14.8219	108	159	64	7.9	6.6	4	5.8	77	84.9	21.6	19.5
1527	female	4.8	110	18.1	52.8	14.9587	91	94	61	9.1	7.1	3	6.3	60	103.2	5.4	3.4
1528	female	4.7	101.3	18.9	54.5	18.418	101	104	62	7.2	6.7	4	7.4	60	132.1	14.7	14.8
1529	female	4.7	103.1	16.8	52.2	15.8049	79	73	42	6.4	6.1	3.5	4.9	85	6.6	96.7	17
1530	female	4.8	103.2	17.5	54.4	16.4316	95	102	54	7.3	5.5	2.5	5	105	9.1	8.5	10.4
1531	female	4.6	99.6	14.9	53.1	15.0199	98	88	60	7.6	6.1	5	5.3	70	9.3	8.9	13
1532	female	4.9	104.4	17.6	53.9	16.1477	107	94	58	8.8	5.4	1.5	9.2	60	11.3	6.9	11
1533	female	4	105.3	17.7	50.1	15.9631	88	102	51	6.9	5.6	4.5	5.5	110	13.5	8.6	11.4
1534	female	4.5	100.4	14.7	50.2	14.5831	98	92	44	8.3	5.3	2.5	6.1	71	13.5	11.8	7.4
1535	female	4.4	105.7	16.8	51.8	15.0369	121	101	62	7.7	5.7	2	5.1	90	15.4	48.6	11.7
1536	female	4.7	105.2	17.6	53.8	15.9031	113	87	59	7.1	5.8	4	5.4	90	17.2	11.2	10.7
1537	female	4.2	102.2	15.7	48.9	15.0313	112	106	69	8.3	5.5	2	5.9	75	17.3	15	13
1538	female	4.8	104.1	15.1	50.2	13.934	116	90	48	7.3	5.8	3	7	68	18.5	19.4	15.7
1539	female	4.2	99.7	14.7	46.1	14.7886	107	92	59	7.6	5.9	3.5	5.4	90	21.8	11.9	10.5
1540	female	4	103.8	13.1	51	12.1584	102	94	49	8.2	5.3	2	7.4	85	22.5	11	13.3
1541	female	4.8	102.6	14.4	50	13.6794	133	88	66	8.1	5.9	2	8.9	90	25.8	26	6
1542	female	4.5	104.3	16.6	51.1	15.2595	112	75	48	8.4	5.2	4	6	85	26.5	8.1	14.9
1543	female	4.5	100.3	15.9	54	15.805	118	103	60	8.1	6	1.5	8.6	65	33.7	2.7	15.4
1544	female	4.3	108	18.4	52.3	15.775	98	89	51	9.2	5.5	4	13	70	37.1	26.8	13.3
1545	female	4.5	106	17.9	52	15.9309	106	102	55	7.3	6.3	4	4.9	92	8.4	7.6	17.6
1546	female	4.6	102.1	15.8	50	15.1567	94	96	55	7.6	6.4	4	12.6	74	10.6	6.2	15
1547	female	4.5	103.4	15.7	51	14.6845	98	90	56	7.1	6	6	6.3	84	11.3	9.8	10.4
1548	female	4.2	99.6	17.1	53.2	17.2376	102	86	52	7.6	6.5	2	5.7	76	12.1	4.2	16.5
1549	female	4.2	107.5	19.3	55	16.7009	82	56	38	7.8	5.6	4	10.6	84	12.1	7.7	18.1
1550	female	4.2	97.2	16.1	52.6	17.0409	114	99	58	7.4	6.5	3.5	10	85	12.5	12.4	13.7
1551	female	4.6	105	15	48.8	13.6054	78	94	52	7.6	5.9	2.5	4.6	78	12.9	3.7	15.3
1552	female	4.3	107.7	19.1	56.2	16.4665	99	90	49	7.2	5.4	3.5	9.1	80	13.5	7.6	17.8
1553	female	4.6	102.2	16.3	51.2	15.6058	114	101	60	8.8	5.8	3	8.3	67	14.8	26.5	10.5
1554	female	4	102.2	18.5	56	17.7121	115	103	48	7.5	5.6	3	5.7	84	14.9	16.3	16.2
1555	female	4	99.4	13.8	47	13.9671	116	98	54	9.9	6.9	4	5.9	70	16.4	24.8	17.9
1556	female	4.1	112	18.7	53.2	14.9075	91	117	60	7.3	6.1	4	7.1	68	20.3	8.4	9.3
1557	female	4.7	102.1	14.8	50	14.1974	104	98	53	8.6	6.4	3.5	8.9	80	24.2	18	14.1
1558	female	4.9	99.2	15.6	52.4	15.8526	92	92	38	9.6	7.6	2.5	8	81	26.7	19.9	16.1
1559	female	4.8	96.9	15.2	52	16.1881	102	88	52	7	5.5	2.5	9.3	72	31.1	13.4	15.3
1560	female	4.8	102.8	14.4	48.5	13.6262	97	114	46	9	6.9	2	11.8	81	37.6	19.2	13.2
1561	female	4.6	111.6	17.9	52	14.3722	93	95	49	7.5	6	3	12.3	85	59	6.9	17.5
1562	female	4.5	95.8	14.3	48.6	15.5813	114	89	45	7.6	6.5	3	7.1	51	7.4	16.1	14.9
1563	female	4.9	103.5	15.7	47.4	14.6561	92	88	57	7.8	7.2	2	7.8	92	7.8	9.7	2.1
1564	female	4.5	107.8	18.3	51.7	15.7476	122	111	69	6.9	6.2	5	7.3	93	8.9	12.1	17.2
1565	female	4.5	98.6	14	48.2	14.4004	108	131	91	7.1	6.3	3	7.9	57	9.5	2.8	4
1566	female	4.8	107.4	17.3	51.4	14.9981	113	99	53	7.9	6.3	4	7.3	56	11	8.7	14.3
1567	female	4.5	105.6	17.7	51.4	15.8725	98	90	56	7.2	6.1	4	5.6	68	11.3	12	17.1
1568	female	4.5	96	14.4	48	15.625	98	91	59	7.3	6.5	3.5	11.9	63	11.9	9.1	16.5
1569	female	4.6	105.6	18	53.7	16.1415	83	86	51	7.7	7.3	2.5	6.2	65	12	6.9	9.7
1570	female	4.7	112	18.8	49.5	14.9872	109	95	62	7.5	6.4	4.5	10.2	58	12.7	4.3	7.1
1571	female	4.3	105.4	17.4	50.6	15.6628	116	101	49	7.1	6.1	4	6.2	78	15.8	6.3	19.7
1572	female	4	103.8	18	50.3	16.7062	105	97	63	8.2	7.7	2	7.3	60	16.8	15.2	2.5
1573	female	4.4	101	14.4	48.4	14.1163	114	86	45	8.4	7.1	2.5	27.3	55	33.3	5.5	16
1574	female	4.2	104.4	17.6	52	16.1477	100	104	64	8.7	6.3	4.5	7.5	71	34	13.7	15.6
1575	female	4.3	111	17.4	49.5	14.1222	105	89	60	9.5	5.8	3	5.5	83	35	22.3	10
1576	female	4	103	16.7	50.8	15.7414	127	100	55	8.5	6.6	4	5.7	53	35	10	13.4
1577	female	4.1	107.6	18.7	54	16.1517	109	80	46	9.4	5.8	5	6.5	83	7.9	11.5	13
1578	female	4.1	108.1	18.4	55	15.7459	82	82	44	6.4	6.4	5.5	6.1	85	9.9	14.9	4.5
1579	female	4.7	98.3	13.7	51.6	14.178	103	88	46	8.3	6	3.5	5.9	80	10.1	6.2	9.5
1580	female	4.2	111.5	16	52	12.8698	92	94	51	7	6	7	6.3	93	12.1	6.7	16.8
1581	female	4	107.7	17.7	51.8	15.2596	92	85	45	8.2	6.1	3	6.5	56	12.3	6.7	13.6
1582	female	4.8	114.1	21.8	57.6	16.745	98	99	63	8.2	6	3	5.3	75	12.4	8.7	19.5
1583	female	4.2	102.4	14.5	51.8	13.8283	92	93	56	8.3	6.3	3	6.2	86	12.5	20.8	7.9
1584	female	4.8	93.5	12.9	50.8	14.7559	49	100	66	8.7	6.2	5.5	6.1	86	13.7	4.5	11.2
1585	female	4.4	108.4	20.5	56	17.446	106	83	43	7.9	5.8	3.5	5.7	80	15.9	7.1	10
1586	female	4.5	106.6	18.7	53.6	16.4561	99	92	48	7.1	6.9	3	8.3	75	17.1	13.1	20
1587	female	4.5	103.3	15.6	50.4	14.6192	81	88	56	9	6.4	3	9.4	55	17.8	11.9	8
1588	female	4.3	109.5	17.1	52.6	14.2616	87	85	45	7.8	4.9	3.5	4.7	80	19.5	49.3	8.9
1589	female	4.9	102.9	15.5	51.4	14.6386	58	74	38	9.6	6.2	3	6.1	60	19.7	5.3	10.9
1590	female	4.1	112.1	19.1	55.4	15.1992	104	98	54	7.9	6.3	6.5	5.4	90	20.8	29.7	18.7
1591	female	4.9	112.8	18.4	54.2	14.461	95	86	46	7.5	6.6	4	9.9	77	28.7	14.6	12.7
1592	female	4.1	101.7	17.1	56.8	16.5331	61	74	36	9.5	6.9	4	11	65	37.8	4.8	11.5
1593	female	4.3	105.7	20.2	56	18.0801	114	110	73	7.4	6.2	4.5	9.7	57	53	30.5	3.3
1594	female	4.1	106.1	16.7	51	14.8349	85	114	58	7.5	7.6	4	13.5	55	65.1	5.8	4.5
1595	female	4.2	105.2	14.2	47.8	12.8309	114	89	48	6.8	5.4	3.5	8.1	90	4.6	180	14.3
1596	female	4.5	102	15.2	50.8	14.6098	97	73	45	7	5.6	5	5.6	85	5.7	26.5	8.2
1597	female	4.9	113.1	21	55.6	16.417	86	97	57	7	6.9	5	4.9	100	6.2	27.4	10.6
1598	female	4.6	105	17.8	53.6	16.1451	113	99	55	7.1	5.8	4	7.1	93	6.4	7.6	9.7
1599	female	4.7	107.4	16.1	51.6	13.9578	70	90	53	7.3	6.8	5	4.2	80	7.2	11.9	1
1600	female	4.3	109.4	18.2	54	15.2068	97	92	61	7.2	6.8	4	5.3	90	10.4	7.7	4.6
1601	female	4.2	106.8	15.8	49.6	13.8521	97	101	52	7.5	7	3.5	6.7	63	11.3	10.3	8.5
1602	female	4.7	105.8	19.3	55	17.2419	114	98	57	7.8	5.7	5.5	8.4	65	15.1	11.5	11.7
1603	female	4.7	110.5	18.4	53.8	15.0693	100	91	50	7	5.2	5	4.1	73	15.7	9.9	11.7
1604	female	4.6	109.5	19.3	55.2	16.0964	103	93	60	6.8	5	5	6.3	105	16.8	30.5	12.3
1605	female	4.7	98.8	17.6	54.8	18.0301	97	85	68	6.7	7.1	4	4.4	85	19.5	7.6	16.5
1606	female	4.2	110.1	17.8	52.4	14.684	111	96	49	7	6.8	4.5	5.9	90	19.9	50.2	17.2
1607	female	4.4	104.6	17.6	56.2	16.086	113	98	62	7.6	5.8	3.5	4	80	20.6	6.2	14
1608	female	4.8	103.4	16.1	54	15.0586	111	100	55	7	5.9	4.5	5.2	85	21.1	16.3	17
1609	female	4	108.2	18.8	54.8	16.0584	101	104	54	6.9	6.2	5.5	7.4	73	33.4	34.8	15.5
1610	female	4.8	114.5	19.1	55	14.5688	65	90	53	6.6	5.8	5	7.9	95	34.8	19.2	12.6
1611	female	4.2	92.6	10.9	47	12.7117	94	88	49	12.3	8.5	2	14.5	45	47.8	2.3	7.4
1612	female	4.6	101.5	16.1	51.5	15.6277	98	98	58	8.1	7.8	1.5	10	62	53.6	7.6	3
1613	male	4.5	109.1	19.6	56.8	16.4667	86	110	60	6.18	5.7	4.5	6.5	95	5.6	17.38	16
1614	male	4.4	113.8	20.1	56.3	15.5207	96	120	75	5.95	5.5	4.5	4.8	125	8.5	10.8	8.5
1615	male	4.7	109.1	17.9	56	15.0385	99	107	70	7	6.1	6	7.8	87	11.2	12.47	1.2
1616	male	4.6	108.8	17.2	52	14.5302	86	113	66	6	6	10	6.8	115	12.4	19.81	6.7
1617	male	4.3	103.6	16.6	53.8	15.4664	63	119	84	6.8	5.5	6	6.5	98	18.3	16.98	7.2
1618	male	4.2	103.7	14.4	51.7	13.3908	105	110	71	7.6	5.9	4	9.2	109	18.5	11.36	13.3
1619	male	4.4	107.1	17.1	55.6	14.9079	103	131	74	6.5	5.8	4.5	5.7	65	19.4	6.89	6.2
1620	male	4.6	106.2	16	53.2	14.1864	100	120	77	7.2	5.3	5.5	5.1	83	29.1	6.64	11.1
1621	male	4.3	117.6	22	61.5	15.9077	72	108	64	5.1	4.9	9	4	94	9.8	99.6	2.7
1622	male	4.7	109.4	16.3	53.5	13.6192	80	110	65	6.5	5.6	7	6.9	110	13.4	11.9	9
1623	male	4.5	105.2	18.1	59.5	16.3549	75	105	53	6.4	5.2	8	5	105	14.9	29.8	9
1624	male	4.6	114.2	21.8	57.5	16.7157	97	101	62	7.4	5.5	5.5	6.8	75	15.1	63.9	15
1625	male	4.6	107.7	19	55	16.3803	69	90	62	6.6	5.5	4	6.2	73	17.3	13.8	7.7
1626	male	4.6	107.2	18.4	56	16.0114	93	103	61	6.4	5.5	6.5	4.6	107	27.4	21.2	8.3
1627	male	4.6	107.7	18.9	56.5	16.2941	114	86	57	6.3	6	5	6.8	90	30.6	4.8	11.4
1628	male	4	105.1	18.3	55.5	16.5671	72	109	63	6.9	6.4	4	6	75	36.8	48.2	14.1
1629	male	4.3	112	22.4	59	17.8571	82	106	64	6.7	5.7	5.5	10	82	55.1	21.3	9.1
1630	male	4.7	107.4	17.7	56	15.3449	93	96	56	7.2	5.2	5.5	6.6	90	24.1	31.8	9.3
1631	male	4.9	111.6	21.5	60	17.2628	96	104	68	8	6.4	5	5.5	83	45.3	10.1	12.3
1632	male	4	111.1	19.4	53.5	15.7171	90	108	70	9.2	5.1	5	5.6	86	6.8	6.4	7.2
1633	male	4.2	116.4	22.4	58.5	16.5326	76	110	74	7.3	4.7	5	4.3	99	8.6	45.9	4.7
1634	male	4.7	107.7	17.4	54.5	15.0009	103	92	64	8.5	5.1	4	6	70	16.2	6.2	11.6
1635	male	4.8	109.6	19	54	15.8173	119	111	79	7.4	5.8	5.5	10.9	70	7.7	5.7	8.5
1636	male	4.9	104.8	15.7	52	14.2948	89	98	57	7.6	6.2	4.5	5.2	81	8.9	17.4	6.3
1637	male	4.7	109.3	18.8	52	15.7368	83	126	78	6.4	6.5	5	7.1	90	18.8	53	7.8
1638	male	4.5	108.2	17.2	53	14.6918	99	89	63	6.2	5.8	6	5.7	94	34.5	10.3	6.1
1639	male	4.7	109.5	18.9	53.5	15.7628	100	100	51	6.8	5.6	11	12	80	45.8	10.1	9
1640	male	4.5	108.6	17.5	52	14.8381	83	99	56	7.2	6.5	6	8.4	77	10.7	17.9	9.6
1641	male	4.5	110.1	19.4	56.6	16.0039	110	102	71	7	5.3	3	8.8	55	30.7	20.5	6.8
1642	male	4.6	104.6	14.5	52	13.2527	99	95	51	7.6	5.4	4.5	5.5	80	11.6	6	2.7
1643	male	4.1	108.4	16.3	56	13.8717	96	102	66	8.1	6.1	6.5	4.8	100	40.6	4.3	19.6
1644	male	4.2	109.6	23	59	19.1473	89	102	61	7	5.5	5	6.3	65	26.1	9.9	5.7
1645	male	4.4	106.7	16.8	53	14.7564	115	103	64	6.3	5.4	9	5.1	95	16.7	8.4	12.7
1646	male	4.5	120	22.8	57.5	15.8333	60	98	60	8.1	7.1	4.5	7.7	50	42.3	3.6	7.1
1647	male	4.4	107.7	18.6	55.5	16.0355	95	95	64	8	6	5	6.1	75	46.5	13.2	13.8
1648	male	4.1	109.5	19.3	55	16.0964	94	100	62	6.7	5.8	6.5	5.7	105	3.4	6.6	11
1649	male	4.7	105.4	12.1	56	10.8919	108	104	61	6.9	5.2	8.5	5.4	88	6.3	8	13
1650	male	4.3	110	21.6	59.5	17.8512	90	111	66	6.8	5.3	4	4.5	90	6.9	9	8
1651	male	4.3	114.2	19.3	57	14.7988	80	92	56	6.7	5.5	8	4	80	7.5	20.6	15
1652	male	4.5	104.6	16.3	54.5	14.8979	105	97	58	7.7	6.4	2.5	7.1	25	13.7	10.9	15
1653	male	4.4	110.6	19.3	58	15.7778	94	95	51	6.9	5.6	7.5	4.5	95	18.4	56.8	6
1654	male	4.1	105.7	16.3	53.5	14.5894	99	98	55	7.2	5.6	4.5	5.1	91	7.9	24.7	11.1
1655	male	4.5	105.4	16.2	52	14.5826	94	94	60	7.1	5.8	5	6.8	67	14.4	17.6	8.2
1656	male	4.3	109.5	17.1	52.5	14.2616	58	101	65	7.3	5.9	5	4	92	15.5	12.5	14.9
1657	male	4.5	110.9	18.7	56.5	15.2047	93	94	54	7.1	5.9	5.5	4.9	69	16.1	4.5	5.2
1658	male	4.9	114.4	18.6	57	14.2122	99	100	66	7.4	4.8	5	5.5	79	16.1	11.6	5.4
1659	male	4.6	118	19	54	13.6455	117	104	65	8.2	6.4	5.5	6.5	93	136.6	17.8	8.5
1660	male	4.2	107.4	16.4	54	14.2179	124	93	59	6.7	5.4	8	5.3	93	31.7	4.3	-2.5
1661	male	4.2	103.8	14.6	57	13.5506	120	93	52	7.4	5.6	5	4.7	105	110.8	18	9
1662	male	4.4	108.5	18.1	55.5	15.3751	126	114	75	6.6	6.3	5	4.1	84	57.3	53.1	5.8
1663	male	4.2	102	15.2	51.5	14.6098	95	100	59	6.8	5.5	5	3.5	99	5.6	26	8.3
1664	male	4.8	108.2	19.2	54.5	16.4001	104	93	57	6.1	5.3	8	3.8	105	11.8	7.9	6.7
1665	male	4.6	105.2	15.8	50.5	14.2766	120	99	63	7.2	6	5	4.9	51	14.7	18	2.4
1666	male	4.5	111	19.4	54	15.7455	104	108	66	6.4	5.5	6	5.5	85	16.8	45.5	8
1667	male	4.7	116.7	19.6	58	14.3918	106	108	63	6.6	5.7	5	4.5	100	18.4	17.3	15.7
1668	male	4.4	110.5	18	55.5	14.7417	118	107	67	7.2	6.1	7	4.7	89	22.3	10.5	13
1669	male	4.6	110.4	19.8	55	16.2453	88	105	68	7.5	6.3	4	11.6	61	43.3	11.3	4.4
1670	male	4.3	108.4	19.2	56	16.3396	116	120	76	6.7	5.4	6	4.4	94	7.4	16.9	9.7
1671	male	4.7	115.2	21	56	15.8239	99	110	69	7.2	5.7	4	4.2	79	18.4	18.6	8.3
1672	male	4.1	112.6	18.9	55	14.9068	94	102	64	7.2	5.5	6	4.1	99	22.3	16.5	7
1673	male	4.4	108.3	18.2	56	15.5172	90	98	59	6.8	5.7	5	4.1	90	29.8	5.6	9.1
1674	male	4.7	108.8	23.8	60	20.1057	115	108	70	7.6	5.8	4	6	84	34.6	9.2	5.4
1675	male	4	106	16.8	57	14.9519	103	107	55	7.6	5.5	5	7.3	65	11.4	1.9	1.7
1676	male	4	105.1	16.1	52.5	14.5754	120	101	66	7.9	6.3	4	6	75	13	27.1	11.9
1677	male	4.3	104.9	18.3	54.5	16.6303	115	110	73	8.1	5.7	4	4	100	15.7	25.3	19
1678	male	4.5	110	17.6	54.5	14.5455	102	108	59	8.1	5.7	4.5	5.6	70	25.2	21.2	15.9
1679	male	4.8	106.9	17.2	55	15.0513	99	107	69	8.1	6.4	4	5.7	90	43.5	25.4	5.8
1680	male	4	106	18.9	54.5	16.8209	96	104	65	6.8	5.3	4	5	80	69.2	8.9	6.7
1681	male	4.7	106.6	15.8	54.5	13.9041	112	97	54	6.9	5.4	5.5	4.1	90	3.7	15.8	14.2
1682	male	4.1	114.1	22.3	57.5	17.1291	91	108	64	5.7	4.8	6.5	4.6	110	8.1	11	10.3
1683	male	4.5	111.2	17.2	54.5	13.9097	109	113	70	8.2	6.4	3	5.1	85	18.3	7.8	8.2
1684	male	4.3	103.9	17.3	54	16.0256	106	98	57	5.6	5.7	8.5	5	115	25.6	5	7.4
1685	male	4.2	117	24	59	17.5323	67	110	64	7.4	5.9	7.5	5.5	95	62.7	11.9	14.8
1686	male	4.4	113.5	17.2	52.5	13.3517	93	91	59	6.2	4.4	9	4.9	96	3.8	10.3	7.5
1687	male	4.3	113.9	19	54.5	14.6456	99	104	62	7.2	5.9	6	6.8	75	22.1	10.7	-6.5
1688	male	4.3	104.6	16.4	53	14.9893	73	105	49	7.2	5.4	6	9.5	90	22.2	5.7	3
1689	male	4.6	106.7	16	51.5	14.0537	77	90	50	6.8	5.8	6	14.2	93	25.9	7.2	2.2
1690	male	4.7	110.5	17.3	52.5	14.1684	100	95	58	6.6	5.3	5.5	5.8	101	26.2	7.4	12.3
1691	male	4.8	112	18.4	51.5	14.6684	101	110	60	6.6	5.5	5	4.6	99	5.7	21.4	14
1692	male	4	115	22.6	56.5	17.0888	92	99	60	6.5	5.3	9	4.3	100	7.5	12.6	9.3
1693	male	4.2	107.8	18.5	53	15.9197	104	99	63	6.5	5.5	5.5	11.2	92	10.7	3.6	9.5
1694	male	4.5	100	15.7	53	15.7	81	107	72	6.5	5.9	4.5	5.2	80	11.9	5.4	7.6
1695	male	4.6	111.8	21.6	57	17.2811	103	103	65	6	5.4	7	9	81	21.5	8.3	10.1
1696	male	4.7	108	17.4	55.5	14.9177	104	111	72	6.2	5.6	3	7.3	93	22.7	14.2	12.3
1697	male	4.9	108.1	19.4	54	16.6016	94	114	71	6.2	5.4	4.5	7.1	90	8.19	6.3	10.2
1698	male	4.6	104	16.7	53	15.4401	95	101	67	6.7	4.8	6	5	110	8.63	10	10.3
1699	male	4.4	111.5	17.4	51.5	13.9959	94	97	63	6.6	5.7	6	5.6	115	9.11	25.2	6.4
1700	male	4.8	126	21.1	56	13.2905	123	112	73	6.8	5.2	3.5	5.8	85	14.13	6.6	8.4
1701	male	4.3	114.4	21	57	16.046	93	110	67	6.7	5.1	4	6.7	90	30.38	11.7	9.7
1702	male	4.2	109.6	20	55	16.6498	103	98	55	7.1	5.9	3.5	5.8	60	42.74	43.4	9.3
1703	male	4.1	111.5	18.6	54	14.9611	105	120	88	8.1	5.9	5.5	15.4	50	17.19	11.6	0.8
1704	male	4.2	112	20	54	15.9439	103	114	64	6.4	5.7	5	6.5	105	11.1	9.7	4.7
1705	male	4.4	112	18.4	58	14.6684	74	81	51	7.4	5.6	7.5	6.5	95	17.9	11.6	6.9
1706	male	4.7	110	16.9	55	13.9669	91	100	66	7.6	5.8	2.5	8	99	49.9	22.6	7.2
1707	male	4.4	105.5	18.6	56	16.7112	88	99	56	7	6.3	4.5	5.6	105	38.1	3.9	-1
1708	male	4.9	107	16.4	51	14.3244	103	98	55	7.8	6.8	4.5	12.7	60	121.1	4.1	7.1
1709	male	4.6	110.9	20.4	55	16.587	60	93	77	8.1	5.4	5	7	55	89.5	13.8	-1.2
1710	male	4.8	107	15.6	54	13.6256	106	92	48	7.8	5.6	6.5	4.7	87	4.7	25.8	11.6
1711	male	4	105.5	17.1	54.5	15.3635	61	96	55	7.2	5.6	7	4.2	100	6.5	25.8	0.1
1712	male	4.1	109.5	16.6	51	13.8446	107	100	64	7.3	5.8	3	4.7	75	12	4.8	3.8
1713	male	4.5	112	18.5	55	14.7481	61	83	48	7.3	6.1	2	5.1	65	14.3	6.7	8.8
1714	male	4.3	101	13.7	50	13.4301	101	96	61	7.4	6.2	4	7.3	70	40.8	5.6	10
1715	male	4.5	110.7	18.7	53.5	15.2597	80	91	56	6.7	4.8	7.5	5.9	95	9.1	96.3	6
1716	male	4.5	104.8	16.7	54	15.2053	97	91	56	6.7	4.5	4	5.1	94	10.6	8.8	5.5
1717	male	4.1	104.6	18	53	16.4516	105	75	48	6.9	5.7	7	6.8	70	38.9	53.5	4.2
1718	male	4.3	103.3	15.3	52	14.3381	93	100	63	7.2	5.8	4	6.2	82	29	4.7	6.5
1719	male	4.8	113.6	21.3	56	16.5053	85	82	59	6.3	4.5	6	6.9	90	53.4	12.7	9
1720	male	4.6	105.9	16.6	51	14.8019	84	87	56	6.2	5.7	5	5.8	99	28.7	17.7	9
1721	male	4.1	106.2	16.2	52	14.3637	96	86	70	7.3	7.4	3.5	8.3	95	107.7	16.1	8
1722	male	4.3	107.4	16	53	13.8711	100	87	58	7.7	5	6	6.6	75	31.7	15.9	6.6
1723	male	4.7	112.6	19.6	53	15.4589	88	99	57	6.4	5	5.5	5	75	6.7	27.5	9.7
1724	male	4.8	108.6	19.1	54.5	16.1947	87	106	77	5.8	4.4	5.5	4.8	118	7.5	17.5	7.5
1725	male	4.6	112.7	21.3	56.5	16.77	104	116	78	6	4.8	6	4.3	127	7.6	20.6	14.4
1726	male	4.4	107.7	18.2	54	15.6906	109	102	70	6.3	5	3	4	108	9.3	46.2	2.2
1727	male	4.6	113.4	21.2	55	16.4858	118	118	71	6.4	5	6	4.5	105	11.5	15.5	6.7
1728	male	4.7	106	17.6	54	15.6639	98	92	61	6.7	6	6	5.5	98	20.2	14.7	14.2
1729	male	4.3	106.4	20.6	56.5	18.1963	104	113	61	6.5	5	2	5.4	69	18.8	12.5	9.4
1730	male	4.7	112.4	18	54	14.2475	98	94	59	8.2	6	4	11.6	90	3.5	6.8	2.3
1731	male	4.5	113.1	23.2	59.5	18.1369	101	109	68	7	6.2	6.5	6.5	107	6.1	6.8	3.4
1732	male	4.1	109	17.8	55	14.9819	69	108	76	6.7	5.7	5	6.4	90	7	6.4	1.4
1733	male	4.5	111.5	19.3	56	15.5241	82	114	65	6.4	5.6	5.5	7.4	75	9.6	13.3	1.4
1734	male	4.4	108.7	21.1	57.5	17.8576	82	110	65	7.3	6	3	6	80	21.7	14.5	11.3
1735	male	4.3	106.3	16.1	52.5	14.2482	85	92	59	8.3	6.3	3.5	8.5	70	22.6	9.1	10.1
1736	male	4.1	109	18.7	54	15.7394	100	104	63	7.4	6	4	9.6	65	6.3	5	8.3
1737	male	4.1	106	17.5	54	15.5749	98	111	69	7.9	5.8	3	5.7	100	8	6	13.6
1738	male	4.7	103.8	16.8	55	15.5925	68	109	63	7.2	5.8	4.5	5.3	85	8.4	2.5	11
1739	male	4	105.8	16.2	52	14.4725	113	112	62	7.7	7	4.5	7.2	82	11.3	6.2	17.7
1740	male	4.4	119.3	19.5	56	13.701	87	98	56	6.8	5.1	4.5	7.3	100	11.8	5.6	0.4
1741	male	4.9	109.9	19	55	15.7311	89	119	99	7.2	5.4	5	6.3	95	13.6	9.1	11.7
1742	male	4.4	107	17.8	55	15.5472	99	117	61	6.1	5	7	6	100	15.9	8.6	9.2
1743	male	4.1	109	17.3	53.5	14.5611	95	89	54	6.7	4.9	6	6	120	5.4	14.9	13
1744	male	4.6	111	19.8	55	16.0701	110	104	65	7.3	5.1	9	9.1	95	7	33.9	7.1
1745	male	4.8	108	14.8	50.5	12.6886	69	80	47	7	5.5	5.5	8.6	85	11.8	13.8	8.8
1746	male	4.7	107.2	18.3	53	15.9243	114	110	71	6.9	6.4	5	9	99	11.6	5.5	6.7
1747	male	4.3	105.5	16.6	53	14.9143	99	114	78	7	6	7.1	9.9	97	12.1	9.8	6.5
1748	male	4.2	120.3	24	59	16.5836	100	97	60	6.9	5.7	3.5	9.4	75	12.9	75.1	11.6
1749	male	4.4	107.6	16.8	50	14.5106	122	95	62	7.1	5.6	5	8.6	70	22.9	27.9	12.7
1750	male	4.1	110.5	22.8	60	18.6728	85	114	64	7.5	5.5	5	7.7	80	8.1	3.4	10.6
1751	male	4.4	117.2	23	59	16.7445	106	100	63	6.8	5.5	6	6.3	105	15.5	17.5	14.3
1752	male	4.6	104.6	18	54	16.4516	93	98	54	6.9	5.7	5.5	11.6	85	14.8	8.5	8.3
1753	male	4.5	109.8	19.5	56	16.1745	107	88	58	6.5	5.3	5.5	10.4	110	10.8	10.8	2.7
1754	male	4.7	108.3	21.3	53	18.1603	110	106	72	6.6	4.9	6.5	5.5	104	12.2	4.4	7.8
1755	male	4.4	104.1	18.8	54	17.3483	128	114	72	7.3	5.8	3	6.7	73	14	13.7	10.3
1756	male	4.4	111.3	17.5	50.5	14.1269	98	112	62	5.7	4.5	7	5.4	123	15	19.3	5.5
1757	male	4	107	17.7	54.5	15.4599	108	102	59	6.9	5.6	6.5	11.2	84	25.9	5.4	8.3
1758	male	4.4	104	17.9	58	16.5496	104	101	62	8.8	4.4	4	15.5	55	20.8	2.9	5.9
1759	male	4.5	113.9	20.4	57	15.7247	82	120	49	7.1	6.1	5.5	6.1	93	15	8.5	6.5
1760	male	4.2	108.7	18.5	52.5	15.6571	99	97	57	6.7	6	5.5	6.3	74	6.67	3.2	3.4
1761	male	4.5	107.4	15.5	51	13.4376	111	98	58	6.6	5.3	4.5	5.3	94	7.28	21.6	2.5
1762	male	4.5	110.9	18.9	56.5	15.3673	95	114	76	6.5	6	6	5.6	98	21.45	8.2	14.6
1763	male	4	101.5	14.5	52.8	14.0746	88	98	57	7.9	6	1.5	13.8	70	8.4	4.53	5.3
1764	male	4.4	108.4	18.4	58.2	15.6588	102	109	63	6.7	4.64	5.5	5.1	100	8.8	6.95	12.2
1765	male	4.5	110.1	18	54.7	14.849	91	110	77	10.5	6.13	5.5	9.8	77	10.9	8.35	6.7
1766	female	4.2	107.2	18.1	54.4	15.7503	70	115	88	7	5	3.5	8.5	83	11.2	5.2	8.9
1767	male	4.7	110.1	18.5	55	15.2615	93	119	67	10.1	4.99	7.5	5.1	13.5	12.5	23.58	8.2
1768	female	4.4	107.3	16.7	54.4	14.505	86	90	48	9.9	5	4	7.7	95	17.1	6.78	11.2
1769	female	4.3	110.6	19.6	56.8	16.0231	79	104	66	9.3	5.94	3	7	80	19	40.82	12.9
1770	male	4.3	105.4	18.2	55	16.3829	84	117	53	7	5.39	5	5.9	95	19.6	17.19	9
1771	female	4.4	109.3	17.8	55.7	14.8998	94	120	79	7.9	5.49	4.5	11.6	85	20	7.17	13.3
1772	male	4.2	101.5	15.7	51.8	15.2394	118	99	57	8	6.02	4.5	11.9	75	23.8	5.27	12.6
1773	female	4.5	99.6	13.5	52.1	13.6087	113	99	77	8.3	6.3	3	7.7	70	26.6	6.7	18.3
1774	female	4.2	106.9	16.4	54.3	14.3512	94	90	53	10.7	6.22	5	6.2	85	29.1	6.6	11.2
1775	female	4.4	101.8	17.5	57.5	16.8866	120	126	79	7.8	5.32	4.5	6.9	85	35.5	51.57	16.5
1776	female	4.4	106.9	17	54.4	14.8763	101	92	56	7.9	5.7	6	7.9	65	59.3	4.28	7.5
1777	female	4.1	109.2	17.8	56.3	14.9271	94	94	58	8.9	6.6	3.5	10.7	50	60.2	6.66	4.9
1778	female	4.4	99.3	14.4	53.8	14.6037	116	104	64	8.4	6.1	3	9.1	55	36.1	27.55	14.2
1779	male	4.1	105.4	15.5	54.4	13.9525	83	117	72	7.3	5.8	5.5	7.2	65	23.5	12.45	7.8
1780	male	4.7	102.5	15.9	55.7	15.1338	75	103	50	8.4	6.88	4.5	13.7	80	180.2	3.51	8.5
1781	female	4.4	100.9	14.8	52.4	14.5372	95	97	59	9.2	6.6	4.5	8.5	55	52.4	10.63	12
1782	male	4.4	108.3	19.5	55.7	16.6256	104	105	80	7.5	5.53	3.5	5.8	70	60.2	5.42	6.2
1783	female	4.2	106.2	18.2	56	16.137	102	96	63	8	5.1	4	5.8	80	23.8	9.32	13.4
1784	male	4.9	105.5	16.7	56	15.0042	103	98	64	8	5.83	6	7.6	65	29.8	8.9	9.5
1785	male	4.2	104	20.3	51	18.7685	103	116	77	9.1	12.08	4.5	15	10	60.8	5.17	6.5
1786	female	4.6	102	16.2	54.6	15.5709	50	111	90	8.6	6.4	4.5	7.6	70	60.1	8.5	18.8
1787	male	4.7	98.3	15.9	56.7	16.4547	95	99	55	7.7	6.14	4.5	5.9	75	43.4	14.23	5.4
1788	male	4.1	116.2	22.6	58.7	16.7377	117	100	67	7.4	5.53	4.5	8.3	65	51.2	5.49	3
1789	female	4.5	106.2	19.9	56.5	17.6443	69	101	51	8.1	7.6	3.5	13.2	65	26.7	13.6	8.4
1790	female	4.5	104	15.8	55	14.608	96	90	51	7.2	6	2.5	5.2	80	46.9	15.9	12.2
1791	male	4.5	107	17.5	54.5	15.2852	102	100	61	6.8	6.5	4	5.3	75	28.3	5.9	9
1792	male	4.5	104	19.2	56	17.7515	108	122	87	7.3	7.1	5	4.5	65	89.2	4.8	6.7
1793	male	4.5	107	16.5	53	14.4117	106	105	70	8.3	7.2	3	17.8	38	79.3	3.5	4.8
1794	female	4.5	108.1	17.7	54	15.1468	108	93	63	7.2	5.8	3.5	7	75	22.4	9.6	14.6
1795	male	4.8	102.6	17.1	54	16.2443	84	122	99	7.3	6.1	6.5	5	80	44.1	13	13
1796	male	4.5	102.8	15	57	14.194	91	92	55	6.8	6.9	6	4.8	78	38.5	15.1	5.7
1797	male	4.4	110.4	18.7	55	15.3428	94	91	60	8.6	6.5	6	6	74	19.9	10.7	10.4
1798	female	4.7	102	15	51	14.4175	104	88	48	7.3	6.7	3.5	7.6	81	20.4	3.5	10
1799	male	4.1	101	14.3	51.5	14.0182	104	87	57	6.8	6.5	3.5	7	66	83.7	8.4	12
1800	male	4.1	107	15.9	54.5	13.8877	101	81	57	8.1	8.6	2	9.9	60	95.5	7.9	10.3
1801	female	4.2	106.7	16.7	56	14.6686	88	91	56	7.2	6	4	4.8	110	40.7	19.6	13.7
1802	female	4.5	100.2	15.3	50.5	15.239	115	110	76	8.5	6.3	4	8.2	58	74.8	11	14.4
1803	male	4.4	108.2	19.8	57.5	16.9126	103	89	63	6.6	6	4	5.1	82	103.9	10.7	7.1
1804	female	4	104.6	16.1	55.5	14.7151	98	92	56	8.9	5	4	5	65	8.5	16.7	14.9
1805	female	4.1	100.7	15.3	52.5	15.088	86	104	61	7.7	5.3	4	5.4	54	9	1.6	8.7
1806	female	4.4	99.3	14.9	51.5	15.1108	98	105	70	7.2	4.9	3.5	6	78	9.2	11.7	12.5
1807	female	4.6	99.3	17.3	54	17.5448	94	111	71	8.1	6.3	4	5.9	55	9.9	23.1	16.5
1808	female	4.7	107.7	15.8	51	13.6215	91	92	57	9.4	5.3	4	5.4	90	10.1	8.6	16.8
1809	female	4.8	103.4	16.3	52.5	15.2457	97	103	65	8.1	5.2	4.5	5.8	50	16.1	3.7	15
1810	female	4.9	108.4	17.7	57.5	15.0631	84	108	73	7	5.3	4	7.7	60	17.1	8.1	11.5
1811	male	4.4	106.3	16.7	56	14.7792	65	103	64	7.4	5.8	6.5	4.6	65	18.1	1.8	18
1812	male	4.3	102.6	15.5	53.5	14.7244	82	90	76	11.2	5.5	3.5	12.1	52	25.2	3	8.8
1813	male	4	107.3	19	57	16.5027	85	104	68	9.7	5.7	4	7.7	64	33.5	11.3	11.3
1814	female	4.2	98	19.1	56.5	19.8875	89	124	76	7.4	5.7	5	8.4	65	109.3	8.5	4.9
1815	female	4.1	106	16	52.5	14.2399	103	117	70	7.6	5.8	4.5	5.3	83	22.8	13.9	11.4
1816	female	4.2	113.8	26.2	61	20.231	100	119	73	7.6	5.2	6	7	64	19.6	10	11.1
1817	male	4.3	108.3	17.4	56	14.8352	77	89	56	7.5	4.5	6.5	4.8	90	41.7	16.4	11.6
1818	female	4.1	104	17	56	15.7175	109	115	68	7.2	5.6	4	4.9	87	12.5	6.3	10.6
1819	male	4.2	109.4	17.5	53.5	14.6219	99	102	61	7.2	5.9	7	4.6	72	32.9	15.5	10.9
1820	female	4.9	112	18.6	55.8	14.8278	121	104	67	7.5	5.2	5.5	8.7	84	118.9	13.9	13.4
1821	female	4.3	112.1	19.6	56	15.5971	92	120	75	7.3	5.8	4.5	6	90	92.2	12.8	13.9
1822	female	4.7	109.3	17.7	54.5	14.8161	110	118	71	8.6	5.9	4	7.4	70	22.9	3.7	2.5
1823	male	4.5	111.5	23.6	61.5	18.9829	115	122	92	8.2	5.3	4	4.8	65	31.8	10.1	6.5
1824	female	4.4	107.8	17.9	56.5	15.4034	108	115	61	7.9	6.6	4	6.4	70	36.9	3.1	13.2
1825	male	4.4	108.9	18.5	55	15.5997	80	121	80	7.8	4.9	6.5	7.7	70	31.6	7.3	6.4
1826	male	4.6	105.9	17.4	55.5	15.5152	105	108	75	12.2	6.3	4	9.4	65	33.7	12	10.5
1827	female	4.8	100.6	16.9	54	16.699	120	98	63	8.4	5.8	3.5	9.5	67	85.6	2.2	12.1
1828	male	4.7	105.1	16.9	55	15.2996	98	121	74	7.8	4.6	2.5	6.5	90	19.3	16.9	11
1829	male	4.7	110.1	22.1	60	18.2313	127	110	72	7.5	5	6	5.7	90	49.8	8.5	11.9
1830	male	4.5	90	14.3	52.5	17.6543	110	123	67	7.6	5.5	5.5	10.7	40	36.3	3.9	13.2
1831	female	4.8	104.1	15.9	53	14.6722	117	115	77	8.6	5.8	5	5.3	65	23.8	12.9	7.9
1832	male	4.8	116	21.1	58	15.6807	93	105	68	9.4	5.5	6.5	6.9	82	28.5	5.4	6.5
1833	male	4.6	105.7	15.9	59	14.2314	108	114	63	7.2	5.4	5	7.5	60	77.7	20.7	12.3
1834	female	4.5	98.2	14.7	52	15.2438	73	104	68	8.3	6	3	6.3	72	36.1	3.5	14.6
1835	male	4.1	103.7	17	54.5	15.8085	140	147	98	7.6	5.6	5.5	4.9	50	14.3	6.9	10.1
1836	female	4.7	105.2	17.5	55	15.8127	63	100	58	8.1	6.1	5.5	8.8	65	55.9	21.7	15.7
1837	female	4.8	105.5	17.3	53.5	15.5432	89	90	54	8.4	6.7	2.5	6.1	55	30.1	27.5	13.5
1838	male	4.2	102.3	14.1	52.5	13.4731	69	86	77	8.5	6	4	6.3	60	97.5	5	8.7
1839	male	4.8	98.3	13.9	53	14.3849	104	101	58	9.9	6.3	4	8.9	35	94.7	2.7	6.3
1840	male	4.9	104.5	16.3	56.5	14.9264	119	101	62	7.4	5.6	3.5	6.1	70	43.2	6.8	5.1
1841	male	4.6	101	15.3	52.5	14.9985	106	116	70	8.6	5.73	5.5	4.2	90	38.2	2.2	16.8
1842	male	4.6	100.1	13.7	52	13.6726	89	95	57	7.6	5.66	3.5	7.4	63	21.7	9.8	14.9
1843	male	4.1	100.6	15.3	54.5	15.118	80	113	67	9.3	5.57	3.5	8.5	45	35.4	2.8	16
1844	female	4.6	107.7	17.7	52	15.2596	96	88	55	7.7	6.3	4	7	75	5.2	12.8	3.5
1845	female	4.8	107.7	16.8	50	14.4836	84	96	54	8.7	7.4	5.5	4.2	89	12.7	14.1	13.4
1846	female	4.8	109	18	52	15.1502	88	80	50	10	7.2	4	6.7	72	12.7	11	13.4
1847	female	4.9	103	15.3	51.5	14.4217	94	77	52	8.1	6.1	3.5	4.3	70	12.9	18.2	5
1848	male	4.1	98.7	14.2	49.5	14.5765	89	93	62	7.2	6.1	5	3.8	76	13.5	3.6	9.2
1849	male	4.5	98.2	15.3	48	15.866	80	85	51	8	6.5	4	4.1	71	14	2.1	15.2
1850	male	4.6	98	14.7	49.5	15.3061	106	97	62	8.4	6.7	3	4	82	20.7	7.1	7.3
1851	male	4.2	105.5	17.6	50.5	15.8128	103	105	63	8.1	6.7	5.5	2.9	60	22.2	2.1	5.2
1852	male	4.6	106	19.4	56.5	17.2659	71	100	61	6.9	5.8	5.5	6.3	61	24.8	8.3	13.9
1853	female	4	100.9	14.3	50	14.046	83	86	56	9.6	6.7	3.5	9	60	26.3	6.8	1.5
1854	female	4.1	105.8	16.7	55	14.9192	115	96	65	7.4	7.8	3.5	6.9	56	30.6	13.4	6
1855	male	4.9	114.3	18.1	49.5	13.8543	116	111	77	7	5.5	9.5	5.5	99	10	7.1	7.9
1856	female	4.8	103.3	14.4	48.5	13.4947	74	91	59	8	6.3	4	6.8	73	21.8	6.4	19.8
1857	male	4.2	109.1	18.3	52	15.3745	102	98	64	7.7	5.2	4	4.6	85	21.1	5	8
1858	male	4.8	108	16.5	50	14.1461	89	98	56	7.8	5.2	3.5	7.7	65	20.1	4.6	6.4
1859	female	4.3	98.7	16.5	52	16.9375	106	86	58	7.3	6.3	4	5.8	76	29.4	19.3	9.1
1860	female	4.1	109.6	19.6	55.5	16.3168	101	97	58	8	7	3.5	9.1	72	34.5	9.5	10.5
1861	male	4.2	101.8	16.1	49	15.5357	67	107	59	8.1	6.5	4	4.2	70	21.1	13.8	10.9
1862	female	4.2	103.7	17.2	53	15.9945	84	90	52	9.4	6.3	3.5	6.6	70	21.3	17.9	7.7
1863	male	4.2	107.9	16.2	48.5	13.9146	88	96	50	9.3	6.1	3	5.9	77	24.5	5.2	8.8
1864	female	4.2	103.8	15	52	13.9218	89	93	54	9	6.2	4	6.1	85	32.9	19.6	15.7
1865	female	4.5	104.3	15.2	50.2	13.9725	104	95	58	10	6.5	3.5	6.5	65	78.1	10.4	5.7
1866	female	4.6	91.5	13	49	15.5275	86	99	77	11.4	7.4	4	6.1	67	34.5	11.3	4.8
1867	male	4	103.4	17	51.5	15.9004	92	98	61	7.5	6.1	5	4.3	88	23.8	1.5	16
1868	female	4.7	97.5	15.3	52	16.0947	128	96	63	8.7	7.3	3	5.9	67	23.7	16.2	7.9
1869	male	4	120.5	33	67.5	22.7269	81	103	56	8	6.5	5	5.4	56	91.8	2.3	14
1870	female	4.7	100.2	14.7	50.5	14.6414	116	87	58	8.2	6.8	4	5.4	65	17.5	7.8	14.9
1871	male	4.2	110	19.4	57	16.0331	80	93	63	8	7.6	5	7	80	0	4.6	12.7
1872	female	4.4	106.5	16.3	52	14.371	101	100	74	7	5.5	5	4.9	65	0	6.4	17.5
1873	female	4.3	110	17	54	14.0496	101	92	52	7.6	6.5	3.5	3.8	60	7.3	6.8	9.1
1874	female	4.5	112	18.8	53.5	14.9872	68	114	80	7.1	5.6	3	5.3	85	7.9	24	17.3
1875	female	4.8	103	18.7	56.5	17.6265	99	86	58	7.8	7.5	3	4.4	65	9.4	1.3	15.2
1876	female	4.6	96.5	14.2	51.5	15.2487	90	94	60	7.9	6.5	4	5.3	75	11.9	58.2	8.6
1877	female	4.3	103	14.5	49	13.6676	80	93	65	7.5	5.4	4	5	45	13.6	25.1	17.1
1878	female	4.4	112.2	18.2	53.5	14.4572	102	107	68	7.3	7.6	3	7.2	80	15.5	51.4	4.6
1879	male	4.6	101.4	15.3	52.5	14.8804	93	88	53	6.7	5.2	5	5.3	65	16.7	4.8	9.7
1880	male	4.2	104.4	17.2	54	15.7807	84	110	57	7.1	5.5	6	6.7	75	18.4	17.8	6.8
1881	female	4.3	110	19	55	15.7025	96	91	58	7.1	5.8	4	6.5	50	20.7	60	14.5
1882	male	4	107.4	17.2	54.5	14.9115	87	99	58	6.8	5.3	5.5	6.1	55	21.4	5.7	5.3
1883	male	4.7	102.6	17.9	55	17.0043	100	109	65	7.1	6	4.5	6.1	75	22.1	9.6	9.6
1884	male	4.3	101	15.6	54.5	15.2926	85	90	58	7.4	6.5	4	6.3	55	23.2	5.3	14
1885	male	4.4	105	18.4	55	16.6893	109	96	61	6.5	5.5	5.5	5.5	85	28.6	8.2	3.4
1886	male	4.4	101.5	15.8	51.5	15.3365	95	92	60	10.2	6	4	4.3	70	30.1	7.8	12.6
1887	female	4.7	101.5	15.2	54	14.7541	95	100	67	7.6	6.7	5	5.8	65	31	25.5	7.6
1888	male	4.6	101.3	16.3	53.5	15.8843	94	121	73	6.8	7.5	5	5.7	75	39.9	24.5	13.1
1889	female	4.4	99.2	16.9	55	17.1737	95	126	79	9.9	7	2.5	5.9	65	41.8	3	10.3
1890	male	4.6	110.7	20.7	61.5	16.8918	96	109	75	8.7	8	4.5	4.8	65	53.6	1.4	8.6
1891	female	4.8	107.4	17.7	54	15.3449	96	106	53	9.5	7.1	5.5	5.9	40	32.7	3.8	7.2
1892	female	4.5	103.4	17	56	15.9004	100	104	51	6.9	5.9	3.5	4.9	75	46.8	9.1	11.7
1893	female	4.8	112.5	19.9	55	15.7235	106	115	58	6.9	6.3	3.5	5.3	55	25.8	27.4	19.6
1894	male	4.1	101.4	15.8	51.8	15.3667	88	98	64	7.2	6.8	3.5	4	70	13.7	5.7	5.6
1895	male	4.3	112.2	19.5	56	15.4899	87	110	72	6.7	5.8	3.5	3.8	75	45	1.7	9.4
1896	female	4.8	101	16	51.5	15.6847	73	92	60	7.6	6.3	3	7.4	80	20.8	14.9	13.6
1897	female	4.7	102.1	15.3	52.5	14.6771	91	95	56	7.9	6.2	4.5	5.8	60	60.04	3.4	8.8
1898	female	4.3	100.5	15.3	52.5	15.1481	98	101	71	8.7	6.1	4.5	5.1	75	34.8	10.1	13.6
1899	male	4.9	102.2	14.6	52	13.9782	125	92	73	8	5.7	4.5	6	45	62.5	5.4	7.7
1900	female	4.6	99.6	14.9	51	15.0199	53	127	67	9.1	7.7	2	5.3	45	57.6	3.6	8.3
1901	male	4.6	98.1	12.5	56.5	12.9889	83	84	52	6.8	5.9	4.5	5.9	85	17.9	9.9	10.9
1902	male	4.1	102.7	17.5	57	16.5919	70	113	69	7.7	6.5	3	5.5	60	61.6	11.6	6.8
1903	male	4.7	100.4	15.8	54	15.6744	98	111	68	7.5	5	3	4.3	78	16	3.9	10.3
1904	male	4.6	106.1	17.1	54	15.1903	104	97	56	7.6	5.5	5.5	4.3	85	0	18.8	8
1905	male	4.6	109.8	16.9	53.5	14.0179	115	90	53	6.4	6	1.5	6.8	65	0	2.2	11
1906	female	4.9	110	17.7	54.5	14.6281	102	99	62	6.3	5.3	2.5	4.7	120	5.8	37.5	12
1907	male	4.3	111.2	20.9	56	16.9019	88	95	57	6.4	6.4	6	6	90	7.1	14.1	23
1908	female	4.3	104.6	16	54.5	14.6237	97	100	63	7.4	6.2	3.5	5.8	70	7.1	11.1	15
1909	female	4.5	99.7	14.9	50	14.9898	109	86	52	7.7	6.2	4	5.9	60	7.4	5.2	17
1910	female	4.1	112.1	20.3	54.5	16.1542	121	99	65	8.1	6.7	4.5	4.8	82	9.3	6	18
1911	male	4.7	103.3	17.8	56.5	16.6809	103	108	63	8	5.4	3	4.7	85	9.7	5.3	13
1912	female	4.1	99.1	15.8	52	16.0883	102	83	53	7.4	6.1	4	6.6	85	11.8	13.1	22
1913	female	4.7	103.3	17.4	55	16.306	101	98	63	7.2	6.2	5	6.1	80	12	10.2	18
1914	female	4.2	104	16	55	14.7929	114	80	52	7.8	6.8	3	5.3	55	14.5	28	14
1915	female	4.1	107.3	16.3	54	14.1576	105	98	61	8.2	7	3.5	5.3	65	15	12	15
1916	male	4.1	98	14.6	51.5	15.202	107	101	60	8.9	6.9	3.5	11.7	25	15	12.8	14
1917	male	4.2	104.1	17.8	55	16.4255	110	101	64	7.4	6	6	8.8	50	17.5	5.4	15
1918	male	4.3	105	15.7	53	14.2404	95	91	56	7	5.6	5	5.2	70	21.2	33.6	15
1919	female	4.1	108.4	17.5	53	14.8929	102	92	55	7.6	5.5	2.5	4.5	80	22.3	13.6	16
1920	male	4.8	102.5	17.3	58	16.4664	123	83	53	7.3	5.8	2.5	6.6	50	24.4	108	10
1921	female	4.8	105	15.8	52	14.3311	97	96	58	7.9	6.8	2	7	50	26.7	5.3	17
1922	female	4.8	101.1	15.4	53	15.0667	103	102	63	6.9	5.4	4	6.2	90	37	23.4	18
1923	female	4.6	105.7	16.2	53.5	14.4999	103	107	65	7.1	6.2	4	6.3	70	47.2	5.4	15
1924	male	4.8	104.1	16.2	54.5	14.949	102	103	54	7.3	5.9	5	4.9	80	108	6.1	10
1925	male	4.9	110.6	19.7	56	16.1048	100	95	58	7.3	6	6	4.4	90	24.1	13.8	7
1926	male	4.8	108.4	17	55	14.4674	106	103	63	6.4	5.2	6.5	5.3	90	11.7	8.8	5
1927	male	4.8	106.2	18.9	55	16.7576	100	105	65	6.5	5.2	5	5.3	110	8.1	14.5	16
1928	male	4.8	104.8	17	55.5	15.4784	83	91	71	7.1	6.1	4	5.2	75	23.6	19.1	9
1929	male	4.9	101.2	16.6	56	16.2087	109	101	64	9	6.3	3	16	75	31.3	4.9	16
1930	female	4.9	104.6	17.1	54.5	15.6291	106	94	60	7.5	6.2	3	5.7	55	29.3	9.7	11
1931	female	4.5	103	14.7	52	13.8562	89	89	54	6.5	5.6	4	7.9	75	22.8	6	13
1932	female	4.8	104	17.4	53	16.0873	86	93	56	8.2	6.3	4	6.6	75	11.4	6.5	19
1933	male	4.9	106.3	16.5	54.5	14.6022	93	96	57	9	6.6	4	10.5	71	0	7.7	4.6
1934	male	4.7	102.8	15.3	54	14.4779	106	109	57	8	7.2	4.5	13.9	53	0	3.6	12.6
1935	male	4.5	104	16.4	56	15.1627	104	111	69	6.9	5.7	3.5	5.5	80	7.8	5.8	6.2
1936	male	4.3	106.2	17.1	54	15.1617	93	97	66	8	5.5	3.5	8.9	71	8.7	8.5	10.3
1937	male	4.6	105.8	18.5	55	16.5272	109	110	74	6.6	5.5	7	5.1	71	9.9	11.9	8.2
1938	female	4.3	106.6	15.1	51	13.2881	95	103	59	7.1	6.2	3.5	4.4	81	10	5.2	13.5
1939	male	4.6	101.444	16.7	54.5	16.2278	89	121	73	7	5.7	3.5	5.7	101	10.1	20.6	6.1
1940	male	4.9	110	20	56.5	16.5289	101	114	73	8	5.3	4	4.6	92	10.2	4.7	2.7
1941	female	4.8	102.4	16.1	53	15.3542	107	103	67	8	6	5	4.2	78	12.9	16.3	5.7
1942	male	4.5	102.6	16.2	53.5	15.3894	102	96	60	7.4	6.2	4	7.5	87	16.5	3.3	9.6
1943	female	4.2	105.2	15.6	52	14.0959	89	86	52	8.1	7	4	6	89	17.8	11	14.4
1944	female	4.1	103.8	16.8	54	15.5925	113	117	83	8	7.6	4	4.8	81	20.1	2	13.6
1945	female	4.6	102.2	14.9	51	14.2654	96	92	56	7.8	5.6	3.5	4.7	57	22.6	7.3	6.4
1946	female	4.8	111.2	17.7	52	14.3141	67	106	57	7.8	5.8	3.5	6.7	77	23.2	9.7	21.9
1947	female	4.7	107.3	18.2	53.5	15.8078	99	91	63	7.3	5.8	5	6.5	82	23.6	20.1	21
1948	female	4.6	101.2	14.4	51.5	14.0605	70	86	51	7.2	5.5	3.5	4.4	67	23.7	4.2	10.5
1949	male	4.1	102.4	16.4	51.5	15.6403	108	111	65	11	6.2	4	7	72	25.4	15.8	5.1
1950	female	4.2	109.5	18	53	15.0122	74	80	54	7.3	5.6	4	5	64	26.3	22.3	7.7
1951	female	4.6	113.9	18.1	53	13.9518	69	110	71	7.3	6	4.5	3.6	69	26.4	2	15.3
1952	female	4	103.6	15.1	53	14.0688	107	103	63	9.4	6.5	3.5	7.6	47	28	11.2	10.3
1953	female	4.7	103.6	19.1	55.5	17.7957	102	90	52	8.4	7.5	3	4.9	48	28.9	8.11	18.7
1954	female	4.6	107.7	19.3	55.5	16.6389	96	94	56	8	4.8	4	6.9	87	33.2	5.9	9.3
1955	male	4.5	103.9	15.5	54	14.3582	115	98	58	7.7	6.3	4	10.2	70	34.2	20.4	6.2
1956	male	4.2	111.4	21.8	57.5	17.5665	80	122	73	6.8	6.2	4	5.3	57	35.4	8.9	12.5
1957	male	4.1	108.6	18	55.5	15.262	101	99	59	8.3	5.9	5.5	6.4	88	44.8	5.3	10.2
1958	female	4.5	108.1	16.7	53.5	14.2911	104	107	58	6.8	6.2	4.5	4.7	85	29.8	19.6	14
1959	male	4.5	104.5	16.2	53.5	14.8348	115	100	60	7.4	5.3	4	5.2	88	15.9	20.7	11.3
1960	male	4.8	102.2	14.2	53	13.5952	96	98	49	9.4	6	3.5	4.3	65	113.3	7.4	9.8
1961	male	4.9	108.9	19.4	56.5	16.3586	112	102	64	8	5.9	3.5	4.9	76	41.8	5.5	1.3
1962	female	4.1	106.3	16.9	52	14.9562	69	90	61	7.1	5.8	4.5	4.6	95	7.3	10.6	13.4
1963	male	4.5	107.7	18.9	53	16.2941	120	99	55	7.5	5.7	6.5	5	80	7.9	19.6	6.5
1964	female	4.7	105	17	53	15.4195	83	83	49	6.4	5.7	4.5	7.5	100	9	22.1	13.1
1965	female	4.4	96.8	14.4	51.5	15.3678	111	99	61	8.4	6.3	3	4.7	74	9	7.8	14.2
1966	female	4.7	99.1	16.5	53.5	16.8011	96	114	77	6.8	5.2	3.5	4.5	74	12.1	31.2	13.3
1967	male	4.3	104.7	13.9	52	12.6801	97	102	60	7	6.7	6	7	75	13.8	3.9	11.2
1968	female	4.7	102.6	17	53.5	16.1493	75	89	58	7.3	6.4	3	7	75	15	15.7	14.8
1969	male	4.3	111.7	18.8	55.5	15.0679	105	93	62	6.8	5.6	4	4.1	79	15.7	5.4	-3.6
1970	male	4	104.6	16.2	52.5	14.8065	115	83	52	8.3	6	3.5	7.5	64	23.5	20.2	7.8
1971	male	4.4	107.8	18.4	57	15.8336	89	88	48	7.2	6	5	6.9	69	24.9	32.8	4.1
1972	female	4	96.2	15.2	50.5	16.4245	111	109	77	9	6.6	4	4.3	74	25.3	4.7	15.8
1973	male	4.2	108.8	18.8	55	15.8818	122	123	98	7.2	6.7	5	12.1	84	26.9	4	10.6
1974	female	4.3	109.1	19.5	55	16.3827	101	89	56	8	5.8	4	5.6	75	31.1	9.1	15.9
1975	female	4.1	109.5	20.6	57	17.1806	114	104	72	6.3	5.4	5	4.9	81	32.7	8.7	14.9
1976	female	4.2	105.5	16.6	52.5	14.9143	101	85	51	8.5	6.3	4	8.7	60	35.8	11.4	14
1977	female	4.4	100.3	16	53	15.9044	109	102	72	7.4	6.3	5	7.6	79	105.7	16.2	11.4
1978	female	4.7	105.4	16.5	51.5	14.8526	117	98	55	7.8	5.4	6	8.9	60	74.8	2.8	10.6
1979	female	4.1	104.4	16.5	53	15.1385	116	98	55	7.8	5.7	5	5.1	95	86.4	5.6	11.7
1980	male	4.1	104.9	16.2	54	14.7219	130	104	63	8.1	5.6	4.5	3.6	84	22.2	5.9	11.8
1981	male	4.2	109.6	17.8	53.5	14.8183	92	118	63	7.2	6	4.5	4.7	64	30	2.1	9.6
1982	male	4.4	106.8	17	54	14.9041	69	92	60	7.2	6.2	4.5	5.1	100	27.6	3.9	20.4
1983	male	4.4	109.2	18.7	55	15.6818	103	104	59	7.3	6.1	5.5	8.2	99	43.8	4.4	5.8
1984	female	4.1	108.5	18.4	57	15.63	124	96	64	7.5	5.8	3.5	9.3	75	47.5	18.4	20
1985	male	4.6	105.2	15.2	50.5	13.7345	101	98	56	7.6	5.7	4	5	70	23.1	8.8	18.4
1986	male	4.8	103.9	17	55	15.7477	106	104	59	7.3	6.3	6.5	6.2	82	64.9	3.5	10.3
1987	male	4.2	99.9	14	50.5	14.028	110	102	62	7.9	6.5	3.5	7.9	56	28.4	12.1	4.1
1988	female	4.5	103.1	16.4	52	15.4286	111	112	56	9	6.9	3	8.5	75	35.9	4.1	8.9
1989	male	4.6	105.5	15.7	51	14.1057	101	100	60	8.2	6	3.5	5.2	55	26.7	5.5	3
1990	female	4.6	105	13.8	51.7	12.517	87	111	67	7.7	4.9	3.5	4.2	95	3.3	10.6	14.9
1991	female	4.9	104	14.8	50.4	13.6834	103	99	58	7.4	6.2	4	4.7	80	4.7	10.3	13.6
1992	female	4.3	101.9	16.1	53	15.5052	94	108	65	7.6	5.1	3.5	9.7	65	5.7	5.8	5.3
1993	female	4.8	105.9	18.8	52.5	16.7635	112	103	66	7.3	5.8	3.5	5.3	84	6.1	25.5	19.2
1994	male	4.6	110	18.7	52.5	15.4545	94	108	61	7.8	5.2	5.5	5.3	115	6.2	31.6	9.5
1995	male	4	108.1	23.9	54.5	20.4525	116	113	71	8	5.1	5.5	5.5	69	7.5	7.6	11.1
1996	female	4.4	107	16.9	51.5	14.7611	108	104	57	8.3	5.7	2	5	80	7.7	25.3	15.2
1997	female	4.2	115	21	54.8	15.879	129	105	76	8.3	5.4	3	5.7	75	11.2	26.9	15.9
1998	male	4.6	108.4	18.4	55	15.6588	89	114	79	6.9	5.2	7	4.5	110	11.3	11.1	2
[truncated: 3,587 more rows]
